# Supplementary material for: Genetic Variability among Swine Influenza Viruses in Italy: Data Analysis of the Period 2017–2020
Source: Viruses. 2021 Dec 28;14(1):47. doi: 10.3390/v14010047 (PMC8781872; doi:10.3390/v14010047)
Supplement: Supplementary file 1 [file viruses-14-00047-s001.zip]

Archive with 3 entries (3 files):
- Figure_S1_revised.pdf.pdf
- Figure_S3.pdf
- Supplementary_S2-revised.xlsx
