# Supplementary material for: Genetic Variability among Swine Influenza Viruses in Italy: Data Analysis of the Period 2017–2020
Source: Viruses. 2021 Dec 28;14(1):47. doi: 10.3390/v14010047 (PMC8781872; doi:10.3390/v14010047)
Supplement: Supplementary file 1 [file viruses-14-00047-s001.zip › Supplementary_S2-revised.xlsx]

## Sheet: H1_dataset
EPI_ISL_304218	A/swine/Denmark/AR8888/2016/H1N2
EPI_ISL_304228A	A/swine/Germany/SIR377/2017//H1N1
EPI_ISL_304172	A/swine/Netherlands/AR6078/2016/H1N1
AB434288	A/swine/Ratchaburi/NIAH1481/2000/H1N1
AB620186	A/swine/Saraburi/NIAH116625/17/2009/H1N1
AB628080	A/swine/Binh/Doung/02/16/2010/H1N2
AF085413	A/swine/Scotland/410440/94/H1N2
AF085413	A/swine/Scotland/410440/1994/H1N2
AF085414	A/swine/England/438207/94/H1N2
AF085415	A/swine/England/690421/95/H1N2
AF091314	A/swine/Netherlands/3/80/H1N1
AF250124	A/swine/Indiana/9K035/99/H1N2
AF455675	A/swine/Ohio/891/01/H1N2
AF455678	A/swine/Minnesota/55551/00/H1N2
AF455679	A/swine/Iowa/930/01/H1N2
AF455680	A/swine/Indiana/P12439/00/H1N2
AF455681	A/swine/Illinois/100085A/01/H1N2
AJ344010	A/swine/Italy/1081/00/H1N2
AJ344019	A/swine/Italy/1498/2/97/H1N1
AM920728	A/swine/Germany/Vi5698/1995/H1N1
AM920737	A/swine/Germany/SEk1178/2000/H1N2
CY002984	A/New/York/221/2003/H1N1
CY009316	A/Texas/36/91/H1N1
CY009892	A/swine/Spain/50047/2003/H1N1
CY010572	A/swine/Spain/51915/2003/H1N1
CY016963	A/New/York/633/1995/H1N1
CY017235	A/Memphis/29/1983/H1N1
CY019755	A/Memphis/49/1983/H1N1
CY020189	A/New/Zealand/7/1983/H1N1
CY020565	A/Texas/2922/3/1986/H1N1
CY021029	A/Baylor/4052/1981/H1N1
CY022149	A/Auckland/579/2000/H1N1
CY022317	A/swine/Iowa/1/1985/H1N1
CY022421	A/swine/Wisconsin/11/1980/H1N1
CY022437	A/swine/Wisconsin/2/1970/H1N1
CY027155	A/swine/Iowa/24297/1991/H1N1
CY027291	A/swine/Ohio/23/1935/H1N1
CY028780	A/swine/California/T9001707/1991/H1N1
CY028788	A/swine/Iowa/1/1986/H1N1
CY031336	A/New/Caledonia/20/1999/H1N1
CY033614	A/Beijing/262/1995/H1N1
CY037999	A/swine/Spain/WVL6/1991/H1N1
CY038023	A/swine/Denmark/WVL9/1993/H1N1
CY040545	A/swine/North/Carolina/7571/2003/H1N1
CY045599	A/swine/Oklahoma/010226/17/2008/H1N2
CY045852	A/Siena/4/1987/H1N1
CY053619	A/swine/Italy/290271/2009/H1N1
CY057078	A/swine/Italy/85429/2009/H1N1
CY061547	A/swine/Italy/85437/2009/H1N1
CY067662	A/swine/Italy/116114/2010/H1N2
CY075856	A/swine/Argentina/CIP051/BsAs76/2009/H1N1
CY075864	A/swine/Argentina/CIP051/StaFeN2
CY085073	A/swine/Hong/Kong/1286/1993/H1N1
CY085350	A/swine/Hong/Kong/NS143/2000/H1N1
CY085478	A/swine/Hong/Kong/NS1680/2001/H1N1
CY085550	A/swine/Hong/Kong/NS129/2003/H1N1
CY085590	A/swine/Hong/Kong/1304/2003/H1N2
CY085622	A/swine/Hong/Kong/NS30/2004/H1N2
CY085998	A/swine/Hong/Kong/NS252/2009/H1N2
CY086839	A/swine/Hong/Kong/1435/2006/H1N1
CY087088	A/swine/Hong/Kong/2503/1994/H1N1
CY098476	A/swine/North/Carolina/47834/2000/H1N1
CY098509	A/swine/North/Carolina/38448/1/2005/H1N1
CY098516	A/swine/North/Carolina/18161/2002/H1N1
CY099151	A/swine/North/Carolina/00839/2005/H1N1
CY099159	A/swine//Ohio/02026/2008/H1N1
CY099207	A/swine/Minnesota/02324/2008/H1N2
CY104020	A/HaNoi/BM898/2003/H1N1
CY104822	A/Hanoi/ISBM31/2005/H1N1
CY107827	A/swine/Korea/1130/2009/H1N2
CY114996	A/swine/Pennsylvania/A01134526/2011/H1N1
CY115896	A/swine/England/00003/2009/H1N2
CY115912	A/swine/England/002295/2002/H1N2
CY116074	A/swine/England/26029/1998/H1N1
CY116159	A/swine/England/40280/1996/H1N2
CY116198	A/swine/England/448813/1994/H1N2
CY116206	A/swine/England/453/2006/H1N1
CY116323	A/swine/England/88761/1997/H1N2
CY116356	A/swine/Finnistere/800/2004/H1N1
CY116367	A/swine/Cotes/dArmor/1174/2009/H1N2
CY116410	A/swine/Cotes/dArmor/790/1997/H1N2
CY116442	A/swine/Gent/177/2002/H1N2
CY116458.1	A/swine/Italy/1513-1/1998/H1N1
CY116466	A/swine/Italy/151672/3/2003/H1N1
CY116487	A/swine/Italy/172336/2001/H1N1
CY116531	A/swine/Lutol/3/2000/H1N1
CY116550	A/swine/Spain/40564/2002/H1N2
CY117691	A/Malaysia/06768/1995/H1N1
CY125076	A/Shanghai/2/1997/H1N1
CY125084	A/Moscow/13/1998/H1N1
CY147406	A/swine/JY2/1931/H1N1
CY157631	A/swine/Texas/00195/2003/H1N1
CY157647	A/swine/Kentucky/SG1167/2003/H1N1
CY157743	A/swine/Tennessee/00264/2004/H1N1
CY157935	A/swine/North/Carolina/01169/2006/H1N2
CY159249	A/swine/Minnesota/SG1470/2004/H1N1
CY159409	A/swine/North/Carolina/01550/2007/H1N1
CY159613	A/swine/Texas/SG1187/2004/H1N1
CY159761	A/swine/Texas/00525/2005/H1N1
CY194365	A/swine/Manitoba/D0175/2012/H1N1
CY194974	A/swine/Manitoba/D0290/2013/H1N2
CY195551	A/swine/Manitoba/D0378/2015/H1N2
D00837	A/swine/Cambridge/1939/H1N1
DQ280236	A/swine/Ontario/48235/04/H1N2
DQ508873	A/Taiwan/01/1986/H1N1
EF556199	A/swine/Guangxi/13/2006/H1N2
EU053148	A/swine/Bakum/1832/2000/H1N2
EU097934	A/Denmark/3/2001/H1N1
EU100706	A/Iowa/02/2006/H1N1
EU124177	A/Solomon/Islands/3/2006/H1N1
EU139823	A/swine/Iowa/15/1930/H1N1
EU139824	A/swine/Iowa/1945/H1N1
EU139825	A/swine/Wisconsin/1/1968/H1N1
EU139826	A/swine/Iowa/1973/H1N1
EU139829	A/swine/North/Carolina/36883/2002/H1N1
EU139831	A/swine/Kansas/00246/2004/H1N2
EU139832	A/swine/Iowa/00239/2004/H1N1
EU604689	A/swine/OH/511445/2007/H1N1
FJ536842	A/swine/Guangdong/1/2005/H1N1
FJ611898	A/swine/Minnesota/07002083/2007/H1N1
FJ638298	A/swine/IL/00685/2005/H1N1
FJ752514	A/swine/Taichung/E3/1992/H1N1
FJ805962	A/swine/Belgium/1/1998/H1N1
GQ117044	A/California/04/2009/1A.3.3.2
GQ161112	A/swine/Haseluenne/IDT2617/2003/H1N1
GQ161119	A/swine/Haseluenne/IDT2617/2003/H1N1
GQ161124	A/swine/Haseluenne/IDT2617/2003/H1N1
GQ161139	A/swine/Ennigerloh/IDT5803/2006/H1N1
GQ161156	A/swine/Greven/IDT2889/2004/H1N1
GQ229261	A/swine/Hong/Kong/NS837/2001/H1N1
GQ229309	A/swine/Hong/Kong/78/2003/H1N2
GQ229333	A/swine/Hong/Kong/1562/2005/H1N2
GQ229365	A/swine/Hong/Kong/NS623/2002/H1N2
GU086033	A/swine/Guangdong/446/2006/H1N1
GU646016	A/swine/Fujian/0325/2008/H1N1
HM461762	A/swine/Minnesota/02053/2008/H1N1
HM461770	A/swine/Iowa/02039/2008/H1N2
HM461786	A/swine/Kentucky/02086/2008/H1N1
HM461794	A/swine/Minnesota/02093/2008/H1N1
HM461802	A/swine/Minnesota/02011/2008/H1N2
HM461810	A/swine/Missouri/02060/2008/H1N1
HM461818	A/swine/North/Carolina/02023/2008/H1N1
HM461834	A/swine/Nebraska/02013/2008/H1N1
HM461842	A/swine/Iowa/02096/2008/H1N1
HM570049	A/swine/Minnesota/03023/2010/H1N2
HM771276	A/swine/Italy/58769/2010/H1N2
HM996942.1	A/swine/Italy/4675/2003/H1N2
HQ291549	A/swine/IL/27486/2/2010/H1N1
HQ424885	A/swine/Iowa/44837/1/2009/H1N1
HQ660233	A/swine/Italy/3592/1999/H1N2
HQ660237	A/swine/Italy/59209/2009/H1N2
HQ660238	A/swine/Italy/70757/2009/H1N2
HQ660240	A/swine/Italy/81062/2009/H1N2
HQ660242	A/swine/Italy/81226/2009/H1N2
HQ660245	A/swine/Italy/191985/2009/H1N2
HQ709193	A/swine/Italy/274298/2009/H1N2
HQ709195	A/swine/Italy/289700/2009/H1N2
HQ709197	A/swine/Italy/320546/2009/H1N2
HQ709199	A/swine/Italy/321986/2009/H1N2
HQ896632	A/swine/Indiana/0582/3/2009/H1N2
HQ896639	A/swine/Minnesota/0913/1/2009/H1N2
HQ896649	A/swine/Minnesota/6004/1/2009/H1N1
HQ896666	A/swine/Minnesota/8721/1/2010/H1N2
JF279888	A/swine/Costa/Rica/000125/14/2010/H1N1
JF297997	A/swine/England/1157/2009/H1N2
JF297998	A/swine/England/1428/2009/H1N2
JF713826	A/swine/QC/370/2009/H1N1
JF713904	A/swine/QC/1697/2/2009/H1N1
JF714082	A/swine/MB/36/2009/H1N1
JF714129	A/swine/QC/729/B/2009/H1N1
JN043430	A/swine/Korea/VDS3/2009/H1N1
JN375115	A/swine/Guangdong/603/2010/H1N2
JN596916	A/swine/Italy/38272/2010/H1N2
JN596918	A/swine/Italy/60823/2010/H1N2
JN596920	A/swine/Italy/118616/2010/H1N2
JN596922	A/swine/Italy/149992/2010/H1N2
JN596924	A/swine/Italy/282964/2010/H1N2
JN652405	A/swine/Oklahoma/A01049500/2011/H1N2
JN652497	A/swine/Iowa/A01049766/2011/H1N2
JN652509	A/swine/Arkansas/A01049917/2011/H1N2
JQ023762	A/swine/Minnesota/0745/2010/H1N2
JQ301929	A/swine/Spain/16/2009/H1N1
JQ756323	A/swine/Illinois/A01047020/2010/H1N2
JQ906881	A/swine/Minnesota/A01134353/2011/H1N2
JQ906888	A/swine/Minnesota/A01201429/2011/H1N2
JQ922326	A/swine/Oklahoma/A01134908/2011/H1N1
JX046926	A/Moscow/IIV-45/2012/H1N1
JX473010	A/Vladivostok/28/2012/H1N1
JX477159	A/Florida/2/1993/H1N1
JX477164	A/Wellington/47/1992/H1N1
JX569008	A/swine/Italy/319102/2010/H1N1
JX569009	A/swine/Italy/267505/2010/H1N1
JX569011	A/swine/Italy/131916/2011/H1N1
JX569015	A/swine/Italy/57669/2011/H1N2
JX569016	A/swine/Italy/229528/2011/H1N2
JX569017	A/swine/Italy/302247/2011/H1N2
JX657805	A/swine/Minnesota/A01076183/2009/H1N2
JX908073	A/swine/Spain/03/2008/H1N1
JX975013	A/swine/Oklahoma/A01203865/2012/H1N2
KC134375	A/swine/Illinois/A01203922/2012/H1N1
KC222524	A/swine/Papenburg/IDT12653/2010/H1N2
KC222532	A/swine/Ebbinghof/IDT12991-1/2011/H1N1
KC222540	A/swine/Ankum-Stockum/IDT13531/2011/H1N2
KC222548	A/swine/Wettringen/IDT13795/2011/H1N2
KC222556	A/swine/Freren/IDT13837/1/2011/H1N2
KC222564	A/swine/Freren/IDT13837-2/2011/H1N2
KC222588	A/swine/Neumarkt/IDT14179/2011/H1N1
KC222604	A/swine/Altenberge/IDT14252/2011/H1N2
KC295233	A/swine/France/22/120255/2012/H1N2
KC333087	A/swine/Illinois/A01271513/2012/H1N2
KC345629	A/swine/France/22/110153/2011/H1N2
KC445220	A/swine/Nebraska/A01277829/2012/H1N1
KC562218	A/swine/Missouri/A01444664/2013/H1N2
KC610049	A/swine/Thailand/CU/SPL4/2010/H1N1
KC631888	A/swine/Heudorf-Messkirch/IDT14176/2011/H1N1
KC631912	A/swine/Moeglingen/IDT14859/2012/H1N2
KC844200	A/swine/South/Dakota/A01349306/2013/H1N1
KC844209	A/swine/South/Dakota/A01349341/2013/H1N2
KC900270	A/swine/Denmark/13184/1/2004/H1N1
KC900282	A/swine/Denmark/13772/1/2003/H1N1
KC900284	A/swine/Denmark/13160/1/2004/H1N1
KC984936	A/swine/Italy/290104/2012/H1N1
KC984937	A/swine/Italy/55230/2012/H1N1
KC984938	A/swine/Italy/218884-2/2012/H1N1
KF057118	A/swine/Beijing/216/1992/H1N1
KF305974	A/swine/Italy/195399/2012/H1N2
KF305978	A/swine/Italy/20333/2006/H1N2
KF305983	A/swine/Italy/310411/2009/H1N2
KF305984	A/swine/Italy/63580/2010/H1N2
KF305985	A/swine/Italy/76687/2010/H1N2
KF305986	A/swine/Italy/85218/2010/H1N2
KF305987	A/swine/Italy/166015/2010/H1N2
KF305988	A/swine/Italy/170177/2010/H1N2
KF305989	A/swine/Italy/195369/2010/H1N2
KF305990	A/swine/Italy/254261/2010/H1N2
KF305991	A/swine/Italy/16959/2011/H1N2
KF305992	A/swine/Italy/134110/2011/H1N2
KF305993	A/swine/Italy/186822/2011/H1N2
KF305994	A/swine/Italy/274551/2011/H1N2
KF305995	A/swine/Italy/308725/2011/H1N2
KF305996	A/swine/Italy/315977/2011/H1N2
KF305997	A/swine/Italy/329017/2011/H1N2
KF305998	A/swine/Italy/26654/2012/H1N2
KF305999	A/swine/Italy/107798/2012/H1N2
KF309213	A/swine/Italy/120336/2012/H1N1
KF309221	A/swine/Italy/225349-1/2012/H1N1
KF680296	A/swine/Brazil/31/11/1/2011/H1N2
KF697082	A/swine/Nebraska/A01399636/2013/H1N2
KF704120	A/swine/Iowa/13C094/2013/H1N2
KF712462	A/swine/Nebraska/A01399492/2013/H1N1
KF823973	A/swine/Italy/325451/2011/H1N1
KF840460	A/swine/England/117316/1986/H1N1
KF922759	A/swine/Kansas/A01290646/2013/H1N2
KF922774	A/swine/North/Carolina/A01290725/2013/H1N2
KJ128311	A/swine/France/22/120390/2012/H1N2
KJ162037	A/swine/Thailand/CU/S3350N/2012/H1N1
KJ162044	A/swine/Thailand/CU/S3340N/2012/H1N1
KJ437589	A/swine/Oklahoma/A01409770/2014/H1N2
KJ549771	A/swine/Nebraska/A01492366/2014/H1N2
KJ640283	A/swine/Indiana/13TOSU1052/2013/H1N2
KJ701784	A/swine/Illinois/A01493472/2014/H1N1
KJ777467	A/swine/Kansas/A01377287/2014/H1N2
KJ847576	A/swine/Italy/50814/2012/H1N1
KJ847640	A/swine/Italy/6352-17/2013/H1N1
KJ889300	A/swine/Arnsberg/1/1979/H1N1
KJ889308	A/swine/Arnsberg/6554/1979/H1N1
KJ889316	A/swine/Marseille/2260/1980/H1N1
KJ889324	A/swine/Netherlands/25/1980/H1N1
KJ889332	A/swine/Arnsberg/3/1981/H1N1
KJ889340	A/swine/Arnsberg/4/1981/H1N1
KJ889348	A/swine/Arnsberg/7/1981/H1N1
KJ889356	A/swine/Germany/2/1981/H1N1
KJ889364	A/swine/Germany/S27/1981/H1N1
KJ889372	A/swine/Hannover/1/1981/H1N1
KJ889379	A/swine/Potsdam/1/1981/H1N1
KJ889385	A/swine/Potsdam/15/1981/H1N1
KJ889392	A/swine/Potsdam/268/1981/H1N1
KJ889399	A/swine/Italy/VI147/1981/H1N1
KJ889407	A/swine/Italy/147/1981/H1N1
KM027639	A/swine/Guangdong/3583/2011/H1N2
KM027967	A/swine/Guangxi/NS2777/2010/H1N2
KM028087	A/swine/Guangxi/2891/2011/H1N2
KM028327	A/swine/Guangxi/3612/2011/H1N1
KM028935	A/swine/Hong/Kong/4083/2011/H1N2
KM029167	A/swine/Hong/Kong/126/2012/H1N1
KM029311	A/swine/Hong/Kong/NS967/2012/H1N1
KM029815	A/swine/Guangdong/NS3155/2012/H1N2
KM355368	A/swine/Thailand/CU/S3631N/2012/H1N2
KM507519	A/swine/Brazil/185/11/7/2011/H1N2
KP027593	A/swine/Brazil/G2P2/2013/H1N2
KP288072	A/swine/Iowa/A01476931/2014/H1N2
KP456570	A/Canterbury/23/2000/H1N1
KP457752	A/Iowa/02/2006/H1N1
KP458398	A/Brisbane/59/2007/H1N1
KP662638	A/swine/Minnesota/A01567490/2014/H1N1
KR066527	A/swine/Denmark/10547-4/2006/H1N1
KR066556	A/swine/Denmark/101081/2/2010/H1N2
KR066560	A/swine/Denmark/10913/1/2009/H1N1
KR699655	A/swine/Germany/Steinfeld-IDT12115/2010/H1N2
KR699663	A/swine/Germany/Lohne-IDT12137/2010/H1N1
KR699671	A/swine/Germany/Nikolausdorf-IDT12279/2010/H1N2
KR699679	A/swine/Germany/Bakum-IDT12292/2010/H1N2
KR699687	A/swine/Germany/Holdorf-IDT12357/2010/H1N2
KR699694	A/swine/Germany/Lohne-IDT12877/2011/H1N2
KR699702	A/swine/Germany/Belecke-IDT12963/2011/H1N2
KR699710	A/swine/Germany/Barle-IDT13149/2011/H1N2
KR699774	A/swine/France/Vendee-0301/2011/H1N2
KR699790	A/swine/France/IIIeetVilaine-0415/2011/H1N2
KR699813	A/swine/Italy/302593/2010/H1N1
KR699821	A/swine/Italy/41350/2011/H1N2
KR699828	A/swine/Italy/57680/2011/H1N2
KR699836	A/swine/Italy/275736/2010/H1N2
KR699844	A/swine/Italy/317775/2010/H1N1
KR699852	A/swine/England/063414/2011/H1N1
KR699860	A/swine/England/058879/2011/H1N2
KR699868	A/swine/England/080012/2011/H1N1
KR699908	A/swine/Netherlands/Groenlo-37/2012/H1N1
KR699932	A/swine/Belgium/Oostkamp/26/2012/H1N2
KR699932	A/swine/Belgium/Oostkamp-26/2012/H1N2
KR699996	A/swine/Netherlands/Rheezerveen-66/2011/H1N2
KR700012	A/swine/Netherlands/Lievelde-511/2011/H1N2
KR700020	A/swine/Netherlands/Dalfsen-12/2012/H1N1
KR700028	A/swine/Belgium/Neerpelt-37/2011/H1N1
KR700049	A/swine/Denmark/10/1725/1/2011/H1N2
KR700057	A/swine/Denmark/10/1958/1/2011/H1N2
KR700073	A/swine/Denmark/10-2779-2/2011/H1N1
KR700081	A/swine/Denmark/10297-1/2012/H1N2
KR700105	A/swine/Denmark/10802-1/2012/H1N2
KR700113	A/swine/Denmark/1085-1/2012/H1N1
KR700129	A/swine/Denmark/10146-1/2012/H1N1
KR700145	A/swine/Spain/22013/2011/H1N1
KR700153	A/swine/Spain/23998/2011/H1N1
KR700161	A/swine/Spain/24237/2011/H1N2
KR700169	A/swine/Spain/29113/2012/H1N1
KR700177	A/swine/Spain/29257/2012/H1N2
KR700193	A/swine/France/CotesdArmor/0198/2011/H1N2
KR700193	A/swine/France/CotesdArmor-0198/2011/H1N2
KR700208	A/swine/France/CotesdArmor-0025/2011/H1N2
KR700216	A/swine/France/CotesdArmor-0041/2011/H1N2
KR700224	A/swine/France/CotesdArmor-0105/2011/H1N2
KR700240	A/swine/France/CotesdArmor-0074/2011/H1N2
KR700256	A/swine/France/CotesdArmor-0147/2011/H1N1
KR700279	A/swine/France/IIIeetVilaine-0404/2011/H1N2
KR700287	A/swine/France/29-120064/2012/H1N1
KR700294	A/swine/France/Morbihan-0599/2011/H1N2
KR700302	A/swine/France/Haute-Loire-0578/2011/H1N1
KR700310	A/swine/France/35-120024/2012/H1N2
KR700318	A/swine/France/CotesdArmor-0558/2011/H1N2
KR700326	A/swine/France/22-110529/2011/H1N2
KR700334	A/swine/England/997/2008/H1N2
KR700342	A/swine/Scotland/51190/1999/H1N2
KR700350	A/swine/Spain/79976/2007/H1N2
KR700358	A/swine/Germany/Dulmen-IDT14394/2011/H1N2
KR700366	A/swine/Germany/Reinberg/IDT14457/1/2012/H1N1
KR700366	A/swine/Germany/Reinberg-IDT14457-1/2012/H1N1
KR700374	A/swine/Germany/Ahlen-Dolberg-IDT14631/2012/H1N1
KR700381	A/swine/Germany/Hude-Hurrel-IDT14670/2012/H1N2
KR700397	A/swine/Finland/si4168/2010/H1N1
KR700405	A/swine/England/34627/2012/H1N2
KR700413	A/swine/England/041118/2013/H1N2
KR700421	A/swine/England/045033/2013/H1N1
KR700429	A/swine/England/041313/2013/H1N1
KR700437	A/swine/England/9953/2012/H1N2
KR700445	A/swine/England/015904/2012/H1N2
KR700461	A/swine/England/7856/2012/H1N2
KR700477	A/swine/Denmark/10345-1/2012/H1N2
KR700485	A/swine/Poland/00109/2010/H1N1
KR700493	A/swine/England/038712/2012/H1N2
KR700501	A/swine/Netherlands/Asten-263/2011/H1N2
KR700509	A/swine/Netherlands/Gladau-409/2012/H1N2
KR700517	A/swine/France/56-110525/2010/H1N1
KR700530	A/swine/Italy/28762-3/2013/H1N1
KR700537	A/swine/Italy/16235/2013/H1N2
KR700544	A/swine/Italy/233405/2012/H1N1
KR700552	A/swine/Italy/303612/2011/H1N1
KR700560	A/swine/Italy/7821/2011/H1N1
KR700568	A/swine/Denmark/10-1310-1/2011/H1N1
KR700576	A/swine/Denmark/10-1391-3/2011/H1N2
KR700584	A/swine/Poland/16315/2011/H1N1
KR700592	A/swine/Spain/29262/2012/H1N2
KR700597	A/swine/Spain/53207/2004/H1N1
KR700601	A/swine/England/463180/1994/H1N2
KR700608	A/swine/England/000452/2002/H1N2
KR700616	A/swine/England/33766/2003/H1N2
KR700624	A/swine/England/1437/2004/H1N2
KR700640	A/swine/England/267/2007/H1N1
KR700648	A/swine/England/000304/2009/H1N2
KR700655	A/swine/England/001428/2009/H1N2
KR700663	A/swine/England/101878/2010/H1N2
KR700671	A/swine/England/142162/2010/H1N2
KR700679	A/swine/England/1251/2011/H1N1
KR700687	A/swine/England/1380/2011/H1N2
KR700695	A/swine/England/90276/2011/H1N2
KR700703	A/swine/England/11449/2011/H1N2
KR700711	A/swine/England/112340/2011/H1N2
KR700719	A/swine/Scotland/24678/2011/H1N1
KR700727	A/swine/Scotland/034632/2012/H1N1
KR700735	A/swine/England/6183/2012/H1N2
KR700743	A/swine/England/7800/2012/H1N2
KR700751	A/swine/England/30148/2012/H1N2
KR700759	A/swine/England/024924/2012/H1N2
KR700767	A/swine/England/11582/2012/H1N1
KR700775	A/swine/England/041406/2013/H1N1
KR700783	A/swine/England/016947/2013/H1N2
KR700791	A/swine/England/61470/2013/H1N2
KR700799	A/swine/England/61025/2013/H1N2
KR700807	A/swine/England/060969/2013/H1N1
KR700869	A/swine/Netherlands/Wijhe/371/2012/H1N1
KR700875	A/swine/Germany/Genthin-167D/2012/H1N2
KR700883	A/swine/Netherlands/De/Lutte/167A/2012/H1N2
KR700883	A/swine/Netherlands/De-Lutte-167A/2012/H1N2
KR700891	A/swine/Belgium/Lichtervelde/57/2013/H1N1
KR700899	A/swine/Belgium/111/2013/H1N1
KR700906	A/swine/France/CotesdArmor-0364/2011/H1N1
KR700946	A/swine/France/22-120228/2012/H1N2
KR700954	A/swine/France/18-120158/2012/H1N1
KR700962	A/swine/France/37-120345/2012/H1N2
KR700970	A/swine/France/22-120067/2012/H1N1
KR700978	A/swine/France/01-130054/2013/H1N1
KR700985	A/swine/France/35-130023/2013/H1N2
KR701025	A/swine/Finland/si632/2013/H1N1
KR701033	A/swine/Hungary/S137/2013/H1N1
KR701041	A/swine/Spain/33903/2012/H1N1
KR701057	A/swine/England/024079/2013/H1N1
KR701065	A/swine/England/072512/2013/H1N2
KR701073	A/swine/England/063782/2013/H1N2
KR701081	A/swine/England/072865/2013/H1N1
KR701089	A/swine/England/023386/2013/H1N1
KR701097	A/swine/England/1353/2009/H1N1
KR701105	A/swine/Netherlands/Barger-Compascuum-CVI6324A/2012/H1N2
KR701145	A/swine/Netherlands/Wanroij-CVI2117A/2012/H1N2
KR780630	A/swine/Ohio/A01847657/2015/H1N1
KR863479	A/swine/Argentina/CIP051/C05/M1/1/2012/H1N2
KT000052	A/swine/North/Carolina/A02077509/2015/H1N2
KT180990	A/Singapore/DMS110/2010/H1N1
KT362190	A/swine/Italy/13-163032/2013/H1N2
KT362191	A/swine/Italy/14-30549/2014/H1N1
KT767634	A/swine/Iowa/A02025552/2015/H1N1
KT825123	A/swine/Iowa/A01770929/2015/H1N2
KT867232	A/swine/Iowa/A02076974/2015/H1N2
KT898917	A/Pavia/VR10515/2015/H1N1
KT924274	A/swine/Iowa/A01795227/2015/H1N2
KU160750	A/swine/North/Carolina/A01945825/2015/H1N2
KU198904	A/swine/Nebraska/A01940285/2015/H1N2
KU322524	A/swine/Italy/229537/2011/H1N2
KU322532	A/swine/Italy/101797/2012/H1N1
KU322539	A/swine/Italy/122567/2012/H1N1
KU322548	A/swine/Italy/122595/2012/H1N1
KU322556	A/swine/Italy/224721/2012/H1N2
KU322570	A/swine/Italy/337085/2012/H1N2
KU322594	A/swine/Italy/50255/2013/H1N1
KU322616	A/swine/Italy/130452/2013/H1N1
KU322624	A/swine/Italy/149878/2013/H1N2
KU322632	A/swine/Italy/191002/2013/H1N1
KU322640	A/swine/Italy/198930-1/2013/H1N1
KU322648	A/swine/Italy/198930-3/2013/H1N2
KU322655	A/swine/Italy/244504/2013/H1N1
KU322663	A/swine/Italy/269814/2013/H1N1
KU322671	A/swine/Italy/280201/2013/H1N1
KU322687	A/swine/Italy/282866/2013/H1N1
KU322695	A/swine/Italy/282881/2013/H1N1
KU322703	A/swine/Italy/293841/2013/H1N2
KU322711	A/swine/Italy/311368/2013/H1N1
KU322719	A/swine/Italy/327666/2013/H1N1
KU322727	A/swine/Italy/327669/2013/H1N2
KU322743	A/swine/Italy/346150/2013/H1N2
KU322751	A/swine/Italy/349492/2013/H1N1
KU322767	A/swine/Italy/359202/2013/H1N1
KU322783	A/swine/Italy/34333/2014/H1N2
KU322791	A/swine/Italy/36662-2/2014/H1N2
KU322799	A/swine/Italy/51411/2014/H1N1
KU322807	A/swine/Italy/60011-3/2014/H1N2
KU322823	A/swine/Italy/87434/2014/H1N2
KU322831	A/swine/Italy/91602/2014/H1N2
KU322839	A/swine/Italy/96500/2014/H1N1
KU322847	A/swine/Italy/105389/2014/H1N1
KU322855	A/swine/Italy/114922/2014/H1N2
KU322863	A/swine/Italy/124953/2014/H1N2
KU322871	A/swine/Italy/125010-1/2014/H1N2
KU322879	A/swine/Italy/128948/2014/H1N1
KU322886	A/swine/Italy/132401-2/2014/H1N1
KU322902	A/swine/Italy/133457-3/2014/H1N1
KU322918	A/swine/Italy/138746/2014/H1N1
KU322926	A/swine/Italy/150383-1/2014/H1N2
KU322934	A/swine/Italy/165246/2014/H1N2
KU322942	A/swine/Italy/166277-2/2014/H1N2
KU322950	A/swine/Italy/179794/2014/H1N1
KU322958	A/swine/Italy/238098/2014/H1N2
KU322966	A/swine/Italy/244784/2014/H1N1
KU322974	A/swine/Italy/246087/2014/H1N2
KU322982	A/swine/Italy/263752/2014/H1N1
KU322990	A/swine/Italy/271152/2014/H1N2
KU322998	A/swine/Italy/281230-1/2014/H1N2
KU323006	A/swine/Italy/302073/2014/H1N2
KU323014	A/swine/Italy/302661/2014/H1N1
KU323022	A/swine/Italy/304621/2014/H1N1
KU323030	A/swine/Italy/321118-6/2014/H1N1
KU323038	A/swine/Italy/327497-7/2014/H1N2
KU323045	A/swine/Italy/328356/2014/H1N2
KU323053	A/swine/Italy/333140/2014/H1N2
KU323062	A/swine/Italy/334694-1/2014/H1N2
KU323093	A/swine/Italy/352331/2014/H1N2
KU323189	A/swine/Italy/58197/2015/H1N1
KU323245	A/swine/Italy/179057/2015/H1N1
KU379643	A/swine/Illinois/A01896080/2015/H1N2
KU558983	A/Czech/Republic/95/2015/H1N1
KU598293	A/swine/Indiana/A01729197/2016/H1N2
KU666855	A/swine/Nebraska/A01729687/2016/H1N1
KU695705	A/swine/Oklahoma/A01730089/2016/H1N2
KU752363	A/swine/Oklahoma/A01730424/2016/H1N1
KU752378	A/swine/North/Carolina/A01730690/2016/H1N2
KU976570	A/swine/Mexico/AVX11/2012/H1N1
KU976612	A/swine/Mexico/AVX42/2012/H1N1
KU976628	A/swine/Mexico/AVX27/2012/H1N1
KU976666	A/swine/Mexico/AVX3/2011/H1N1
KU976716	A/swine/Mexico/AVX7/2011/H1N2
KU976748	A/swine/Mexico/AVX49/2013/H1N2
KX013013	A/swine/Schallern/IDT19989/2014/H1N1
KX036670	A/swine/Illinois/A01733533/2016/H1N2
KX036706	A/swine/Illinois/A01733206/2016/H1N1
KX775343	A/Krasnodar/108/2015/H1N1
KY241095	A/swine/France/22-150368/2015/H1N1
KY241097	A/swine/France/29-150396/2015/H1N1
KY241099	A/swine/France/53-150417/2015/H1N1
KY241101	A/swine/France/56-150252/2015/H1N1
KY241102	A/swine/France/56-150317/2015/H1N1
KY241103	A/swine/France/62-150308/2015/H1N1
KY241105	A/swine/France/56-150300/2015/H1N1
KY241107	A/swine/France/89-150069/2015/H1N1
KY241108	A/swine/France/22-150369/2015/H1N2
KY241110	A/swine/France/22-150384/2015/H1N2
KY241112	A/swine/France/35-150447/2015/H1N1
KY241114	A/swine/France/29-150034/2015/H1N2
KY241117	A/swine/France/12-150058/2015/H1N1
KY241119	A/swine/France/64-150091/2015/H1N1
KY241154	A/swine/France/56-150097/2015/H1N2
KY241155	A/swine/France/22-150235/2015/H1N2
KY241156	A/swine/France/61-150219/2015/H1N2
KY241157	A/swine/France/22-150284/2015/H1N2
KY241159	A/swine/France/53-150320/2015/H1N2
KY241160	A/swine/France/72-150321/2015/H1N2
KY241161	A/swine/France/59-160078/2016/H1N2
KY241163	A/swine/France/44-150191/2015/H1N1
KY241164	A/swine/France/05-150198/2015/H1N1
KY241166	A/swine/France/53-150263/2015/H1N1
KY241167	A/swine/France/35-150267/2015/H1N1
KY241168	A/swine/France/29-150341/1/2015/H1N1
KY364088	A/swine/France/65-160089/2016/H1N1
KY364104	A/swine/France/40-160098/2016/H1N1
KY364112	A/swine/France/01-160099/2016/H1N1
KY364120	A/swine/France/22-160079/2016/H1N1
KY364128	A/swine/France/29-160096/2016/H1N2
KY364136	A/swine/France/35-160126/2016/H1N1
KY364144	A/swine/France/12-160129/2016/H1N1
KY364152	A/swine/France/22-160150/2016/H1N2
KY364160	A/swine/France/72-160154/2016/H1N1
KY364168	A/swine/France/72-160174/2016/H1N1
KY364184	A/swine/France/35-160197/2016/H1N1
LN846454	A/England/10740707/2011/H1N1
MH785030	A/swine/France/01-150203/2015/H1N1
MH785046	A/swine/France/40-160120/2016/H1N1
MH785062	A/swine/France/64-150052/2015/H1N1
MH785070	A/swine/France/35-160233/2016/H1N1
MK302145	A/swine/France/53-180028-2/2018/H1N1
MK338997	A/swine/Diepholz/7943/2008/H1N2
MK339077	A/swine/Emmelsbuell/9876/2009/H1N2
MK339797	A/swine/Cloppenburg/17355/2013/H1N2
MK340325	A/swine/Bad/Wuennenberg/21155/2015/H1N2
MK340341	A/swine/Werl/21305/2015/H1N2
MK340349	A/swine/Emstek/21332/2015/H1N2
MK340357	A/swine/Damme/21342/2015/H1N2
MK340365	A/swine/Melle/21360/2015/H1N2
MK340381	A/swine/Voltlage/21525/2015/H1N2
MK340389	A/swine/Orthe/21666/2015/H1N2
MK340397	A/swine/Luebeck/21717/2015/H1N2
MK340405	A/swine/IVD/21762/2015/H1N2
MK340413	A/swine/Wolfhagen/21852/2015/H1N2
MK340421	A/swine/Steinfeld/21926/2015/H1N2
MK340429	A/swine/Boesel/22002/2015/H1N2
MK340437	A/swine/Goldenbeck/22011/2015/H1N2
MK340445	A/swine/Dinklage/22165-1/2015/H1N2
MK340453	A/swine/Bakum/22208-6/2015/H1N2
MK340461	A/swine/Kuehlenthal/22307/2015/H1N2
MK340469	A/swine/Lastrup/22382/2015/H1N2
MK340477	A/swine/Visbek/22471/2015/H1N2
MK364807	A/swine/Schwerin/103/1989/H1N1
MK364814	A/swine/Gent/V230/1992/H1N1
MK364820	A/swine/Bakum/5/1995/H1N1
MK364827	A/swine/Bakum/3543/1998/H1N1
MK364834	A/swine/Belzig/2/2001/H1N1
MK364841	A/swine/Vechta/IDT2623/2003/H1N1
MK364848	A/swine/Geldern/IDT2888/2004/H1N1
MK364855	A/swine/Gablingen/2998/2004/H1N1
MK364863	A/swine/Beienrode/3053/2004/H1N1
MK364871	A/swine/Kneheim/3066/2004/H1N1
MK364879	A/swine/Laer/IDT3893/2005/H1N1
MK364886	A/swine/Wohnste/IDT4093/2005/H1N1
MK364893	A/swine/Voglarn/IDT4096/2005/H1N1
MK364900	A/swine/Hemmingen/IDT4097/2005/H1N1
MK364907	A/swine/Kroge/IDT4192/2005/H1N1
MK364914	A/swine/Rheda-Wiedenbrueck/4205/2005/H1N1
MK364922	A/swine/Passau/4207/2005/H1N1
MK364930	A/swine/Bad/Rothenfelde/4255/2005/H1N1
MK364938	A/swine/Oldinghausen/4256/2005/H1N1
MK364946	A/swine/Nordhorn/4277/2005/H1N1
MK364954	A/swine/Zeitlarn/4287/2005/H1N1
MK364962	A/swine/Wenzendorf/4353/2005/H1N1
MK364970	A/swine/Grossharie/4372/2005/H1N1
MK364978	A/swine/Bocholt/4414/2005/H1N1
MK364986	A/swine/Osnabrueck/4440/2005/H1N1
MK364994	A/swine/Haren/4509/2005/H1N1
MK365002	A/swine/Rotthalmuenster/4564/2005/H1N1
MK365010	A/swine/Wenzendorf/4584/2005/H1N1
MK365018	A/swine/Visbek/4656/2005/H1N1
MK365026	A/swine/Krerensen/4662/2005/H1N1
MK365034	A/swine/Hemmoor/4674/2005/H1N1
MK365042	A/swine/Haseluenne/4709/2005/H1N1
MK365050	A/swine/Engelsberg/4721/2005/H1N1
MK365058	A/swine/Laar/4772/2005/H1N1
MK365066	A/swine/Brakel/4806/2005/H1N1
MK365074	A/swine/Guenne/4847/2006/H1N1
MK365082	A/swine/Ense/4848/2006/H1N1
MK365090	A/swine/Meppen/4919/2006/H1N1
MK365098	A/swine/Melle/5003/2006/H1N1
MK365106	A/swine/Lichtenau/5045/2006/H1N1
MK365114	A/swine/Nordkirchen/5062/2006/H1N1
MK365122	A/swine/Holzheim/5102/2006/H1N1
MK365130	A/swine/Steinhorst/5129/2006/H1N1
MK365138	A/swine/Ortensburg/5144/2006/H1N1
MK365146	A/swine/Suedlohn/5508/2006/H1N1
MK365154	A/swine/Bocholt/5533/2006/H1N1
MK365162	A/swine/Ramsberg/5544/2006/H1N1
MK365170	A/swine/Friesoythe/5548/2006/H1N1
MK365178	A/swine/Friesoythe/5549/2006/H1N1
MK365186	A/swine/Kassel/5550/2006/H1N1
MK365194	A/swine/Altenaffeln/5551/2006/H1N1
MK365202	A/swine/Ostercappeln/5553/2006/H1N1
MK365210	A/swine/Balve/5603/2006/H1N1
MK365218	A/swine/Bad/Griesbach/IDT5604/2006/H1N1
MK365233	A/swine/Rotthalmuenster/5616/2006/H1N1
MK365241	A/swine/Feldbach/5625/2006/H1N1
MK365249	A/swine/Schloss/Holte/5647/2006/H1N1
MK365257	A/swine/Nordhorn/5657/2006/H1N1
MK365265	A/swine/Gottfrieding/5732/2006/H1N1
MK365273	A/swine/Borgholzhausen/5751/2006/H1N1
MK365281	A/swine/Wadersloh/5761/2006/H1N1
MK365295	A/swine/Geseke/6004/2007/H1N1
MK365303	A/swine/Bad/Wuennenberg/6005/2007/H1N1
MK365311	A/swine/Bielefeld/6033/2007/H1N1
MK365319	A/swine/Schmallenberg/6049/2007/H1N1
MK365327	A/swine/Fronhausen/6059/2007/H1N1
MK365335	A/swine/Feldbach/6072/2007/H1N1
MK365343	A/swine/Wuelknitz/6141/2007/H1N1
MK365351	A/swine/Nordkirchen/6167/2007/H1N1
MK365359	A/swine/Lippetal/6292/2007/H1N1
MK365367	A/swine/Marsberg/6307/2007/H1N1
MK365375	A/swine/Schapen/6332/2007/H1N1
MK365383	A/swine/Borgholzhausen/6371/2007/H1N1
MK365391	A/swine/Paderborn/6373/2007/H1N1
MK365399	A/swine/Daseburg/6531/2007/H1N1
MK365407	A/swine/Boesel/6543/2007/H1N1
MK365415	A/swine/Bad/Rothenfelde/6622/2007/H1N1
MK365423	A/swine/Sundern/6655a/2007/H1N1
MK365431	A/swine/Brakel/6672/2007/H1N1
MK365439	A/swine/Alsfeld/6673/2007/H1N1
MK365447	A/swine/Everswinkel/6774/2008/H1N1
MK365455	A/swine/Minden-Luebbecke/6810/2008/H1N1
MK365463	A/swine/Steinau/6818/2008/H1N1
MK365471	A/swine/Emtinghausen/6821/2008/H1N1
MK365479	A/swine/Hornstorf/6849/2008/H1N1
MK365487	A/swine/Soest/6948/2008/H1N1
MK365495	A/swine/Vreden/6986/2008/H1N1
MK365503	A/swine/Twistringen/6991/2008/H1N1
MK365511	A/swine/Twistringen/7029/2008/H1N1
MK365519	A/swine/Homberg/7039/2008/H1N1
MK365527	A/swine/Twistringen/7044/2008/H1N1
MK365535	A/swine/Heiden/7064/2008/H1N1
MK365543	A/swine/Uelzen/7066/2008/H1N1
MK365551	A/swine/Klosterseelte/7129/2008/H1N1
MK365559	A/swine/Dinklage/7240/2008/H1N1
MK365567	A/swine/Brakel/7488a/2008/H1N1
MK365575	A/swine/Horneburg/7489/2008/H1N1
MK365583	A/swine/Harsefeld/7490/2008/H1N1
MK365591	A/swine/Malching/7497/2008/H1N1
MK365599	A/swine/Pocking/7498/2008/H1N1
MK365607	A/swine/Meppen/7555/2008/H1N1
MK365615	A/swine/Melle/7590/2008/H1N1
MK365623	A/swine/Spenge/7616/2008/H1N1
MK365631	A/swine/Doetlingen/7655/2008/H1N1
MK365639	A/swine/Diemelstadt/7814/2008/H1N1
MK365647	A/swine/Melle/7831/2008/H1N1
MK365655	A/swine/Wetschen/7847/2008/H1N1
MK365663	A/swine/Emstek/8155/2008/H1N1
MK365671	A/swine/Freren/8297a/2008/H1N1
MK365679	A/swine/Poland/Y1/2008/H1N1
MK365687	A/swine/Wittmund/8498/2009/H1N1
MK365695	A/swine/Feldbach/8647/2009/H1N1
MK365703	A/swine/Berge/8685/2009/H1N1
MK365711	A/swine/Emtinghausen/8705/2009/H1N1
MK365719	A/swine/Guetersloh/8724a/2009/H1N1
MK365727	A/swine/Heinsberg/8905/2009/H1N1
MK365735	A/swine/Cloppenburg/8967a/2009/H1N1
MK365743	A/swine/Bartenshagen/9002/2009/H1N1
MK365751	A/swine/Enger/9149/2009/H1N1
MK365759	A/swine/Neudoerpen/9185/2009/H1N1
MK365767	A/swine/Niebuell/9201-1/2009/H1N1
MK365775	A/swine/Stadtlohn/9247/2009/H1N1
MK365783	A/swine/Rheine/9278/2009/H1N1
MK365791	A/swine/Engelsberg/9321/2009/H1N1
MK365799	A/swine/Herford/9359/2009/H1N1
MK365807	A/swine/Osnabrueck/9368/2009/H1N1
MK365815	A/swine/Goch/9369/2009/H1N1
MK365823	A/swine/Warendorf/9387/2009/H1N1
MK365831	A/swine/Frontenhausen/9388/2009/H1N1
MK365839	A/swine/Freren/9658/2009/H1N1
MK365847	A/swine/Egglham/9790/2009/H1N1
MK365855	A/swine/Dornburg/10061/2009/H1N1
MK365863	A/swine/Warendorf/10105/2009/H1N1
MK365871	A/swine/Meppen/10115/2009/H1N1
MK365879	A/swine/Ennigerloh/10277/2009/H1N1
MK365887	A/swine/Egersheim/10464/2009/H1N1
MK365895	A/swine/Lohne/10525/2009/H1N1
MK365903	A/swine/Soegel/10604/2009/H1N1
MK365911	A/swine/Harsefeld/10671/2009/H1N1
MK365919	A/swine/Brakel/10686/2009/H1N1
MK365927	A/swine/Horneburg/10748/2009/H1N1
MK365935	A/swine/Borken/10752a/2009/H1N1
MK365943	A/swine/Lohne/10840/2009/H1N1
MK365951	A/swine/Norden/11211/2009/H1N1
MK365959	A/swine/Iserlohn/11287/2010/H1N1
MK365967	A/swine/Lohne/11566/2010/H1N1
MK365975	A/swine/Molbergen/11837a/2010/H1N1
MK365983	A/swine/Lohne/11843/2010/H1N1
MK365991	A/swine/Lohne/11867/2010/H1N1
MK365999	A/swine/Visbek/11951-1/2010/H1N1
MK366007	A/swine/Salzkotten/12021/2010/H1N1
MK366015	A/swine/Molbergen/12127/2010/H1N1
MK366023	A/swine/Raesefeld/12200-1/2010/H1N1
MK366031	A/swine/Raesefeld/12200-2/2010/H1N1
MK366039	A/swine/Brilon/12263-1/2010/H1N1
MK366047	A/swine/Brilon/12263-2/2010/H1N1
MK366055	A/swine/Gnas/12273/2010/H1N1
MK366063	A/swine/Elsten/12291/2010/H1N1
MK366071	A/swine/Lohne/12330/2010/H1N1
MK366079	A/swine/Vechta/12368/2010/H1N1
MK366087	A/swine/Haren/12382-1/2010/H1N1
MK366095	A/swine/Haren/12382-2/2010/H1N1
MK366103	A/swine/Friesoythe/12416/2010/H1N1
MK366111	A/swine/Altenberge/12445-1/2010/H1N1
MK366119	A/swine/Altenberge/12445-2/2010/H1N1
MK366127	A/swine/Hoexter/12469/2010/H1N1
MK366135	A/swine/Aulendorf/12502/2010/H1N1
MK366143	A/swine/Warendorf/12524/2010/H1N1
MK366151	A/swine/Raddestorf/12564/2010/H1N1
MK366159	A/swine/Borchen/12595a/2010/H1N1
MK366167	A/swine/Borken/12666-1/2010/H1N1
MK366175	A/swine/Borken/12666-2/2010/H1N1
MK366183	A/swine/Balge/12670/2010/H1N1
MK366191	A/swine/Rahden/12686/2010/H1N1
MK366199	A/swine/Haren/12687/2010/H1N1
MK366207	A/swine/Altenberge/12724/2010/H1N1
MK366215	A/swine/Geeste/12729/2010/H1N1
MK366223	A/swine/Herzlake/12861/2011/H1N1
MK366231	A/swine/Ostbevern/12867-1/2011/H1N1
MK366239	A/swine/Ostbevern/12867-2/2011/H1N1
MK366247	A/swine/Boesel/12937/2011/H1N1
MK366255	A/swine/Goldenstedt/13046/2011/H1N1
MK366263	A/swine/Nordhorn/13095-1/2011/H1N1
MK366271	A/swine/Geseke/13124/2011/H1N1
MK366279	A/swine/Barnstorf/13130/2011/H1N1
MK366287	A/swine/Geseke/13216/2011/H1N1
MK366295	A/swine/Norden/13225-1/2011/H1N1
MK366303	A/swine/Norden/13236-2/2011/H1N1
MK366311	A/swine/Warstein/13455/2011/H1N1
MK366319	A/swine/Bakum/13456/2011/H1N1
MK366327	A/swine/Lohne/13474/2011/H1N1
MK366335	A/swine/Wasserleben/13484/2011/H1N1
MK366343	A/swine/Ascheberg/13532/2011/H1N1
MK366351	A/swine/Erwitte/13614/2011/H1N1
MK366359	A/swine/Lohne/13624/2011/H1N1
MK366367	A/swine/Norden/13638/2011/H1N1
MK366375	A/swine/Garrel/13676/2011/H1N1
MK366383	A/swine/Hemmoor/13756/2011/H1N1
MK366391	A/swine/Steinfurt/13758/2011/H1N1
MK366399	A/swine/Bothenheilingen/13765-3/2011/H1N1
MK366407	A/swine/Steinfeld/13785/2011/H1N1
MK366415	A/swine/Vechta/13789/2011/H1N1
MK366423	A/swine/Heiden/13820/2011/H1N1
MK366431	A/swine/Georgsmarienhuette/13824-2/2011/H1N1
MK366439	A/swine/Viersen/13836/2011/H1N1
MK366447	A/swine/Sittensen/13857-3/2011/H1N1
MK366455	A/swine/Ankum/13894/2011/H1N1
MK366463	A/swine/Lohne/13895/2011/H1N1
MK366471	A/swine/Gossau/14060-1/2011/H1N1
MK366479	A/swine/Lohne/14087/2011/H1N1
MK366487	A/swine/Norden/14100-2/2011/H1N1
MK366495	A/swine/Straelen/14101/2011/H1N1
MK366503	A/swine/Garrel/14103/2011/H1N1
MK366511	A/swine/Ankum/14132/2011/H1N1
MK366519	A/swine/Lohne/14134/2011/H1N1
MK366527	A/swine/Buch/14162/2011/H1N1
MK366535	A/swine/Celle/14169/2011/H1N1
MK366543	A/swine/Lohne/14170/2011/H1N1
MK366551	A/swine/Friesoythe/14174/2011/H1N1
MK366559	A/swine/Buch/14226-1/2011/H1N1
MK366567	A/swine/Hamersen/14228/2011/H1N1
MK366575	A/swine/Gronau/14349/2011/H1N1
MK366583	A/swine/Wetedorf/14350/2011/H1N1
MK366591	A/swine/Pfeffenhausen/14351/2011/H1N1
MK366599	A/swine/Ahrenswolde/14395/2011/H1N1
MK366607	A/swine/Bueren/14396/2011/H1N1
MK366615	A/swine/Bad/Wuennenberg/14402/2011/H1N1
MK366623	A/swine/Metelen/14413-2/2011/H1N1
MK366631	A/swine/Lohne/14425/2011/H1N1
MK366639	A/swine/Rheinberg/14457-1/2011/H1N1
MK366647	A/swine/Straelen/14460-2/2011/H1N1
MK366655	A/swine/Ochtrup/14485-1/2011/H1N1
MK366663	A/swine/Ochtrup/14606/2012/H1N1
MK366671	A/swine/Lohne/14611/2012/H1N1
MK366679	A/swine/Neuharlingersiel/14624-3/2012/H1N1
MK366687	A/swine/Ahlen/14631/2012/H1N1
MK366695	A/swine/Harsefeld/14637/2012/H1N1
MK366703	A/swine/Rheda/14657/2012/H1N1
MK366711	A/swine/Billerbeck/14666/2012/H1N1
MK366719	A/swine/Rosendahl/14669-3/2012/H1N1
MK366727	A/swine/Emsbueren/14689-2/2012/H1N1
MK366735	A/swine/Frankfurt/14693/2012/H1N1
MK366743	A/swine/Friesoythe/14696/2012/H1N1
MK366751	A/swine/Lohne/14721-1/2012/H1N1
MK366759	A/swine/Legden/14730/2012/H1N1
MK366767	A/swine/Lohne/14766/2012/H1N1
MK366775	A/swine/Marsberg/14769/2012/H1N1
MK366783	A/swine/Diemelstadt/14770/2012/H1N1
MK366791	A/swine/Coesfeld/14811/2012/H1N1
MK366799	A/swine/Scharfenberg/15021/2012/H1N1
MK366807	A/swine/Ruploh/15022/2012/H1N1
MK366815	A/swine/Luedinghausen/15060-1/2012/H1N1
MK366823	A/swine/Duelmen/15075/2012/H1N1
MK366831	A/swine/Fuldatal/15115/2012/H1N1
MK366839	A/swine/Nordhorn/15118/2012/H1N1
MK366847	A/swine/Rottenburg/15122/2012/H1N1
MK366855	A/swine/Lohne/15137/2012/H1N1
MK366863	A/swine/Drensteinfurt/15193-1/2012/H1N1
MK366871	A/swine/Wohnste/15223/2012/H1N1
MK366879	A/swine/Lohne/15374/2012/H1N1
MK366887	A/swine/Meppen/15514/2012/H1N1
MK366895	A/swine/Neuenhaus/16826/2013/H1N1
MK366903	A/swine/Mengkofen/17020/2013/H1N1
MK366911	A/swine/Hirschberg/17193/2013/H1N1
MK366919	A/swine/Wurster/Nordseekueste/17217/2013/H1N1
MK366927	A/swine/Schneiderkrug/17263/2013/H1N1
MK366935	A/swine/Klein/Wanzleben/17303/2013/H1N1
MK366943	A/swine/Kalefeld/17614/2013/H1N1
MK366951	A/swine/Minden-Luebbecke/17934/2013/H1N1
MK366959	A/swine/Melle/18077/2013/H1N1
MK366967	A/swine/Ahaus/18137/2013/H1N1
MK366975	A/swine/Langenamming/18152/2013/H1N1
MK366983	A/swine/Luedinghausen/18391/2013/H1N1
MK366991	A/swine/Ascheberg/18498/2013/H1N1
MK366999	A/swine/Ascheberg/18499/2013/H1N1
MK367007	A/swine/Nordkirchen/18822/2013/H1N1
MK367015	A/swine/Drensteinfurt/19244/2013/H1N1
MK367023	A/swine/Drensteinfurt/19376/2013/H1N1
MK367031	A/swine/Sandbeiendorf/19533/2014/H1N1
MK367039	A/swine/Erwitte/19661/2014/H1N1
MK367047	A/swine/Bothenheilingen/19699/2014/H1N1
MK367055	A/swine/Bad/Griesbach/19758/2014/H1N1
MK367063	A/swine/Borken/19808/2014/H1N1
MK367071	A/swine/Ruegheim/19841/2014/H1N1
MK367079	A/swine/Bockhorn/19911/2014/H1N1
MK367087	A/swine/Ahorn/19945/2014/H1N1
MK367095	A/swine/Ascheberg/19992/2014/H1N1
MK367103	A/swine/Moersbrunn/20096/2014/H1N1
MK367111	A/swine/Essen/20452/2014/H1N1
MK367119	A/swine/Bad/Wuennenberg/20518/2014/H1N1
MK367127	A/swine/Rosendahl/20634/2014/H1N1
MK367135	A/swine/Everswinkel/20648/2014/H1N1
MK367143	A/swine/Wachtum/20657/2014/H1N1
MK367151	A/swine/Lohne/20709/2014/H1N1
MK367159	A/swine/Garrel/20734/2014/H1N1
MK367167	A/swine/Baarle/Nassau/20825/2014/H1N1
MK367175	A/swine/Feldbach/20834/2014/H1N1
MK367183	A/swine/Ruethen/20843/2014/H1N1
MK367191	A/swine/Bad/Wuennenberg/20977/2014/H1N1
MK367199	A/swine/Langen/20991/2014/H1N1
MK367207	A/swine/Glabbeek/21006/2014/H1N1
MK367215	A/swine/Steinfeld/21010/2014/H1N1
MK367223	A/swine/Mariaheide/21031/2014/H1N1
MK367231	A/swine/Harreveld/21082/2014/H1N1
MK367239	A/swine/Borken/21107/2014/H1N1
MK367247	A/swine/Heinsberg/21114/2014/H1N1
MK367255	A/swine/Werl/21120/2014/H1N1
MK367263	A/swine/Moenchengladbach/21124/2015/H1N1
MK367271	A/swine/Oldenzaal/21126/2014/H1N1
MK367279	A/swine/Cloppenburg/21149/2014/H1N1
MK367287	A/swine/Rhede/21178/2015/H1N1
MK367295	A/swine/Goch/21216/2015/H1N1
MK367303	A/swine/Cloppenburg/21225-P4/2015/H1N1
MK367311	A/swine/Cloppenburg/21225-P5/2015/H1N1
MK367319	A/swine/Graben/21362-2/2015/H1N1
MK367327	A/swine/Oirlo/21422/2015/H1N1
MK367335	A/swine/Steinberg/21495/2015/H1N1
MK367343	A/swine/Diepholz/21603/2015/H1N1
MK367351	A/swine/Schwedeneck/21724/2015/H1N1
MK367359	A/swine/Luedinghausen/21728/2015/H1N1
MK367367	A/swine/Soest/21748/2015/H1N1
MK367375	A/swine/Soegel/22071/2015/H1N1
MK367383	A/swine/Duelmen/22335/2015/H1N1
MK576858	A/Italy/7838/2019
MK773010	A/California/52/2019/H1N1
MK960127	A/Italy/9368/2019
MN249752	A/swine/Denmark/V81/2017/H1N2
MN263260	A/swine/Denmark/V157W6/2017/H1N2
MN263261	A/swine/Denmark/V85W6/2017/H1N2
MN263262	A/swine/Denmark/V85W2/2017/H1N2
MN263263	A/swine/Denmark/N82W2/2017/H1N2
MN263264	A/swine/Denmark/N36W3/2017/H1N2
MN263265	A/swine/Denmark/V15W5/2017/H1N2
MN263266	A/swine/Denmark/N126W6/2017/H1N2
MN263267	A/swine/Denmark/V57W4/2017/H1N2
MN263268	A/swine/Denmark/V45W6/2017/H1N2
MN263272	A/swine/Denmark/N38W2/2017/H1N2
MN263273	A/swine/Denmark/N78W2/2017/H1N2
MN263274	A/swine/Denmark/V81W6/2017/H1N2
MN263275	A/swine/Denmark/N78W6/2017/H1N2
MN263277	A/swine/Denmark/V45W2/2017/H1N2
MN263279	A/swine/Denmark/N136W3/2017/H1N2
MN263280	A/swine/Denmark/N136W4/2017/H1N2
MN393808	A/swine/Liaoning/PJ89/2014/H1N1
MN410726	A/swine/Denmark/HB1204U1HA/2017/H1N2
MN410727	A/swine/Denmark/HB1206U1HA/2017/H1N2
MN410728	A/swine/Denmark/HB1217U1HA/2017/H1N2
MN410729	A/swine/Denmark/HB2226U1HA/2017/H1N2
MN410732	A/swine/Denmark/HB3243U1HA/2017/H1N2
MN410734	A/swine/Denmark/HB3260U1HA/2017/H1N2
MN410736	A/swine/Denmark/HB4271U1HA/2017/H1N2
MN410737	A/swine/Denmark/HB4276U1HA/2017/H1N2
MN410738	A/swine/Denmark/HB4276U3HA/2017/H1N2
MN410739	A/swine/Denmark/VB1306U5HA/2017/H1N2
MN410740	A/swine/Denmark/VB1317U1HA/2017/H1N2
MN410741	A/swine/Denmark/VB1317U3HA/2017/H1N2
MN410742	A/swine/Denmark/VB2325U3HA/2017/H1N2
MN410743	A/swine/Denmark/VB2326U3HA/2017/H1N2
MN410744	A/swine/Denmark/VB2333U3HA/2017/H1N2
MN410745	A/swine/Denmark/VB2338U3HA/2017/H1N2
MN410746	A/swine/Denmark/VB3341U5HA/2017/H1N2
MN410747	A/swine/Denmark/VB3355U3HA/2017/H1N2
MN410748	A/swine/Denmark/VB3355U5HA/2017/H1N2
MN410749	A/swine/Denmark/VB3353U5HA/2017/H1N2
MN410750	A/swine/Denmark/VB4362U5HA/2017/H1N2
MN410752	A/swine/Denmark/VB3366U10HA/2017/H1N2
MN410796	A/swine/Denmark/HB1212U1HA/2017/H1N2
MN410797	A/swine/Denmark/HB2221U1HA/2017/H1N2
MN410799	A/swine/Denmark/HB4279U1HA/2017/H1N2
MN410801	A/swine/Denmark/VB1315U3HA/2017/H1N2
MN410802	A/swine/Denmark/VB4358U5HA/2017/H1N2
MN410803	A/swine/Denmark/VB4362U3HA/2017/H1N2
MN410804	A/swine/Denmark/VB3366U5HA/2017/H1N2
MN410805	A/swine/Denmark/VB4379U3HA/2017/H1N2
MN410806	A/swine/Denmark/P5U4HA/2016/H1N1
MN416586	A/swine/Anhui/0202/2018/H1N1
MN416587	A/swine/Anhui/0203/2018/H1N1
MN416625	A/swine/Jiangsu/J005/2018/H1N1
MN416626	A/swine/Jiangsu/J006/2018/H1N1
MN416651	A/swine/Shandong/LY142/2017/H1N1
MN932176	A/swine/Spain/BM108/2018/H1N2
MN932181	A/swine/Spain/099/2018/H1N1
MN932194	A/swine/Spain/BM105/2018/H1N2
MN932198	A/swine/Spain/BM16/2019/H1N1
MN932210	A/swine/Spain/BM54/2019/H1N1
MT244105	A/Alabama/03/2020
MT330584	A/Alaska/02/2020
MT331578	A/Wyoming/05/2020
MT395373.1	A/swine/Netherlands/Gent-193/2019/H1N1
MT666228	A/swine/Denmark/2015/09973/1p1/2015/H1N1
MT666235	A/swine/Denmark/2016/17664/1p2/2016/H1N1
MT666243	A/swine/Denmark/2016/10856/3p1/2016/H1N1
MT666251	A/swine/Denmark/2015/04775/1p1/2015/H1N2
MT666259	A/swine/Denmark/2017/2139/4/1p1/2017/H1N1
MT666267	A/swine/Denmark/2016/390/2p1/2016/H1N1
MT666275	A/swine/Denmark/2015/03572/1p1/2015/H1N2
MT666283	A/swine/Denmark/2014/10/786/3p1/2014/H1N2
MT666291	A/swine/Denmark/2017/2178/3/3p1/2017/H1N2
MT666299	A/swine/Denmark/2013/10/1326/1p1/2013/H1N1
MT666307	A/swine/Denmark/2018/2991/2/1p1/2018/H1N2
MT666314	A/swine/Denmark/2016/18671/3p1/2016/H1N2
MT666321	A/swine/Denmark/2016/17020/2p1/2016/H1N2
MT666328	A/swine/Denmark/2016/19413/1p1/2016/H1N2
MT666336	A/swine/Denmark/2015/04790/1p1/2015/H1N1
MT666344	A/swine/Denmark/2014/16231/2p1/2014/H1N1
MT666351	A/swine/Denmark/2016/284/1p1/2016/H1N2
MT666359	A/swine/Denmark/2013/10/228/1p1/2013/H1N2
MT666366	A/swine/Denmark/2015/08913/3p1/2015/H1N2
MT666373	A/swine/Denmark/2017/6106/2/2p1/2017/H1N2
MT666381	A/swine/Denmark/2017/1224/1/1p1/2017/H1N2
MT666389	A/swine/Denmark/2016/16258/1p1/2016/H1N2
MT666397	A/swine/Denmark/2017/11806/2/2p1/2017/H1N2
MT666405	A/swine/Denmark/2018/17727/4/1p1/2018/H1N1
MT666413	A/swine/Denmark/2018/3368/2/1p1/2018/H1N1
MT666421	A/swine/Denmark/2014/16252/1p1/2014/H1N2
MT666428	A/swine/Denmark/2016/15727/1p1/2016/H1N2
MT666436	A/swine/Denmark/2014/10/241/2p1/2014/H1N2
MT666443	A/swine/Denmark/2013/10/103/2p1/2013/H1N2
MT666451	A/swine/Denmark/2018/17735/3/1p1/2018/H1N2
MT666459	A/swine/Denmark/2018/2511/1/1p1/2018/H1N2
MT666467	A/swine/Denmark/2017/13525/2/2p1/2017/H1N2
MT666475	A/swine/Denmark/2015/05758/1p1/2015/H1N2
MT666483	A/swine/Denmark/2014/10/28/1p1/2014/H1N2
MT666491	A/swine/Denmark/2016/16144/2p1/2016/H1N2
MT666499	A/swine/Denmark/2016/17805/2p1/2016/H1N2
MT666507	A/swine/Denmark/2013/10/84/2p1/2013/H1N2
MT666515	A/swine/Denmark/2018/4528/2/1p1/2018/H1N2
MT666523	A/swine/Denmark/2018/13990/1/1p1/2018/H1N2
MT666531	A/swine/Denmark/2018/455/1/1p1/2018/H1N2
MT666538	A/swine/Denmark/2017/18204/3/3p1/2017/H1N2
MT666546	A/swine/Denmark/2017/11771/1/1p1/2017/H1N2
MT666554	A/swine/Denmark/2017/1210/2/2017/H1N2
MT666562	A/swine/Denmark/2018/3946/1/1p1/2018/H1N2
MT666570	A/swine/Denmark/2016/16851/1p1/2016/H1N2
MT666578	A/swine/Denmark/2017/17672/3/3p1/2017/H1N2
MT666586	A/swine/Denmark/2016/15673/1p1/2016/H1N2
MT666593	A/swine/Denmark/2016/16966/2p1/2016/H1N2
MT666601	A/swine/Denmark/2018/14097/3/1p1/2018/H1N2
MT666609	A/swine/Denmark/2017/10640/2/2p1/2017/H1N2
MT666617	A/swine/Denmark/2017/5014/3/3p1/2017/H1N2
MT666625	A/swine/Denmark/2018/12352/2/1p1/2018/H1N1
MT666633	A/swine/Denmark/2016/11013/3p1/2016/H1N2
MT666641	A/swine/Denmark/2016/1804/1p1/2016/H1N2
MT666649	A/swine/Denmark/2018/16865/1/1p1/2018/H1N2
MT666657	A/swine/Denmark/2017/7744/3/3p1/2017/H1N2
MT666665	A/swine/Denmark/2014/10/628/3p1/2014/H1N2
MT666673	A/swine/Denmark/2017/13371/3/3p1/2017/H1N2
MT666681	A/swine/Denmark/2017/13494/4/4p1/2017/H1N2
MT666689	A/swine/Denmark/2015/02408/1p1/2015/H1N2
MT666697	A/swine/Denmark/2013/10/1837/1p1/2013/H1N2
MT666705	A/swine/Denmark/2013/10/1928/1p1/2013/H1N2
MT666713	A/swine/Denmark/2015/23653/2p1/2015/H1N2
MT666721	A/swine/Denmark/2016/17799/2p1/2016/H1N2
MT666729	A/swine/Denmark/2017/14412/1/1p1/2017/H1N2
MT666737	A/swine/Denmark/2014/10/24/1p1/2014/H1N2
MT666745	A/swine/Denmark/2014/10/317/1p1/2014/H1N2
MT666752	A/swine/Denmark/2017/2858/2/2p1/2017/H1N2
MT666760	A/swine/Denmark/2013/10/1735/2p1/2013/H1N2
MT666768	A/swine/Denmark/2014/10/616/3p1/2014/H1N2
MT666776	A/swine/Denmark/2014/7191/2p1/2014/H1N2
MT666784	A/swine/Denmark/2013/10/1092/2p1/2013/H1N1
MT666792	A/swine/Denmark/2013/30/5127/12p1/2013/H1N2
MT666800	A/swine/Denmark/2016/4025/1p1/2016/H1N1
MT666808	A/swine/Denmark/2013/10/13/4p1/2013/H1N1
MT666816	A/swine/Denmark/2013/10/1545/1p1/2013/H1N1
MT666824	A/swine/Denmark/2013/10/201/2p1/2013/H1N2
MT666832	A/swine/Denmark/2015/04811/10p1/2015/H1N2
MT666840	A/swine/Denmark/2018/15183/3/1p1/Sw-L/2018/H1N2
MT666848	A/swine/Denmark/2018/15808/4/1p1/Sw-L/2018/H1N1
MT666856	A/swine/Denmark/2018/57/3/1p1/Sw-L/2018/H1N1
MT666864	A/swine/Denmark/2018/13984/3/1p1/Sw-L/2018/H1N2
MT666872	A/swine/Denmark/2018/11980/2/1p1/Sw-L/2018/H1N2
MT666880	A/swine/Denmark/2018/11784/2/1p1/Sw-L/2018/H1N1
MT666888	A/swine/Denmark/2016/18590/4p1/Sw-L/2016/H1N1
MT666896	A/swine/Denmark/2015/20566/1p1/Sw-L/2015/H1N2
MT666904	A/swine/Denmark/2017/10298/4/4p1/Sw-L/2017/H1N1
MT666912	A/swine/Denmark/2017/1287/4/4p1/Sw-L/2017/H1N1
MT666920	A/swine/Denmark/2017/3380/3/3p1/Sw-L/2017/H1N1
MT666928	A/swine/Denmark/2017/3423/1/1p1/Sw-L/2017/H1N1
MT666936	A/swine/Denmark/2016/12781/1p1/Sw-L/2016/H1N1
MT666944	A/swine/Denmark/2016/17747/3p2/Sw-L/2016/H1N1
MT666952	A/swine/Denmark/2018/2957/4/1p1/Sw-L/2018/H1N2
MT666960	A/swine/Denmark/2016/3920/3p1/Sw-L/2016/H1N1
MT666967	A/swine/Denmark/2017/12409/3/3p1/Sw-L/2017/H1N1
MT666975	A/swine/Denmark/2018/12354/2/1p1/Sw-L/2018/H1N1
MT666983	A/swine/Denmark/2016/16988/3p1/Sw-L/2016/H1N1
MT666991	A/swine/Denmark/2016/10130/1p1/Sw-L/2016/H1N1
MT666999	A/swine/Denmark/2015/03655/3p1/Sw-L/2015/H1N1
MT667007	A/swine/Denmark/2015/23655/1p1/Sw-L/2015/H1N1
MT667015	A/swine/Denmark/2017/15222/2/2p1/Sw-L/2017/H1N1
MT667023	A/swine/Denmark/2017/15824/1/1p1/Sw-L/2017/H1N1
MT667031	A/swine/Denmark/2016/17837/1p1/Sw-L/2016/H1N1
MT667039	A/swine/Denmark/2015/05775/2p1/Sw-L/2015/H1N1
MT667047	A/swine/Denmark/2015/19295/1p1/Sw-L/2015/H1N1
MT667055	A/swine/Denmark/2016/321/1p1/Sw-L/2016/H1N1
MT667063	A/swine/Denmark/2014/9477/1p1/1/Sw-L/2014/H1N1
MT667071	A/swine/Denmark/2015/05736/1p1/Sw-L/2015/H1N1
MT667079	A/swine/Denmark/2017/11767/4/4p1/Hu-L/2017/H1N2
MT667087	A/swine/Denmark/2015/10377/1p1/Hu-L/2015/H1N2
MT667095	A/swine/Denmark/2014/10/203/1p1/Hu-L/2014/H1N2
MT667103	A/swine/Denmark/2014/10/329/2p1/Hu-L/2014/H1N2
MT667111	A/swine/Denmark/2014/10781/1p1/Hu-L/2014/H1N2
MT667119	A/swine/Denmark/2015/03627/2p1/Hu-L/2015/H1N2
MT667127	A/swine/Denmark/2016/17110/2p1/Hu-L/2016/H1N2
MT667135	A/swine/Denmark/2017/8009/3/3p1/Hu-L/2017/H1N2
MT667143	A/swine/Denmark/2015/00798/2p1/Hu-L/2015/H1N2
MT667151	A/swine/Denmark/2015/04804/3p1/Hu-L/2015/H1N2
MT667159	A/swine/Denmark/2014/10/365/3p1/Hu-L/2014/H1N1
MT667167	A/swine/Denmark/2013/10/1325/5p1/Hu-L/2013/H1N2
MT667174	A/swine/Denmark/2013/10/28/4p1/Hu-L/2013/H1N1
MT667182	A/swine/Denmark/2017/2271/1/1p1/Hu-L/2017/H1N1
MT667190	A/swine/Denmark/2016/3929/1p1/Hu-L/2016/H1N1
MT667198	A/swine/Denmark/2014/6252/2p1/Hu-L/2014/H1N2
MT667205	A/swine/Denmark/2013/10/685/1p1/Hu-L/2013/H1N1
MT667213	A/swine/Denmark/2014/10/231/1p1/Hu-L/2014/H1N1
MW220572	A/swine/Italy/101364/2017/H1N1
MW220573	A/swine/Italy/107012/2017/H1N1
MW220574	A/swine/Italy/112082/2017/H1N1
MW220575	A/swine/Italy/11275/2017/H1N2
MW220576	A/swine/Italy/116741/2017/H1N1
MW220577	A/swine/Italy/124425/2017/H1N1
MW220578	A/swine/Italy/143190/2017/H1N1
MW220580	A/swine/Italy/172622/2017/H1N2
MW220581	A/swine/Italy/174315/2017/H1N1
MW220582	A/swine/Italy/179808/2017/H1N1
MW220585	A/swine/Italy/196544/2017/H1N1
MW220587	A/swine/Italy/200837/2017/H1N1
MW220588	A/swine/Italy/23341/2017/H1N1
MW220589	A/swine/Italy/253451/2017/H1N1
MW220590	A/swine/Italy/267012/2017/H1N1
MW220591	A/swine/Italy/27719/2017/H1N2
MW220592	A/swine/Italy/280525/2017/H1N2
MW220593	A/swine/Italy/290024/2017/H1N1
MW220594	A/swine/Italy/301275/2017/H1N2
MW220595	A/swine/Italy/308892/2017/H1N1
MW220596	A/swine/Italy/319204/2017/H1N2
MW220597	A/swine/Italy/319217/2017/H1N2
MW220598	A/swine/Italy/323257/2017/H1N1
MW220599	A/swine/Italy/325316/2017/H1N2
MW220600	A/swine/Italy/326226/2017/H1N1
MW220601	A/swine/Italy/328533/2017/H1N2
MW220602	A/swine/Italy/330785/2017/H1N2
MW220603	A/swine/Italy/334847/2017/H1N1
MW220604	A/swine/Italy/344226/2017/H1N1
MW220605	A/swine/Italy/349779/2017/H1N1
MW220606	A/swine/Italy/351544/2017/H1N1
MW220607	A/swine/Italy/354072/2017/H1N2
MW220608	A/swine/Italy/360158/2017/H1N1
MW220609	A/swine/Italy/365724/2017/H1N1
MW220610	A/swine/Italy/366232/2017/H1N1
MW220611	A/swine/Italy/366771/2017/H1N2
MW220612	A/swine/Italy/37450/2017/H1N2
MW220615	A/swine/Italy/5033/2017/H1N1
MW220616	A/swine/Italy/54484/2017/H1N1
MW220617	A/swine/Italy/632/2017/H1N2
MW220618	A/swine/Italy/72492/2017/H1N1
MW220619	A/swine/Italy/72502/2017/H1N1
MW220620	A/swine/Italy/84796/2017/H1N1
MW220621	A/swine/Italy/87590/2017/H1N1
MW220622	A/swine/Italy/88629/2017/H1N1
MW220623	A/swine/Italy/95312/2017/H1N2
MW220624	A/swine/Italy/98113/2017/H1N1
MW220625	A/swine/Italy/98240/2017/H1N1
MW220633	A/swine/Italy/11643/2017/H1N1
MW220649	A/swine/Italy/181051/2017/H1N2
MW220657	A/swine/Italy/1932/2017/H1N2
MW220665	A/swine/Italy/196010/2017/H1N2
MW220673	A/swine/Italy/214856/2017/H1N2
MW220681	A/swine/Italy/217407/2017/H1N2
MW220689	A/swine/Italy/228721/2017/H1N2
MW220697	A/swine/Italy/23/2017/H1N1
MW220705	A/swine/Italy/234480/2017/H1N2
MW220713	A/swine/Italy/24367/2017/H1N1
MW220721	A/swine/Italy/24568/2017/H1N2
MW220745	A/swine/Italy/290807/2017/H1N2
MW220753	A/swine/Italy/302597/2017/H1N2
MW220769	A/swine/Italy/357504/2017/H1N1
MW220793	A/swine/Italy/44482/2017/H1N1
MW220801	A/swine/Italy/70445/2017/H1N2
MW220809	A/swine/Italy/74357/2017/H1N2
MW220817	A/swine/Italy/81220/2017/H1N1
MW220825	A/swine/Italy/86451/2017/H1N1
MW220833	A/swine/Italy/89644/2017/H1N2
MW170388	A/swine/Italy/333302/2018/H1N2
MW171112	A/swine/Italy/170610/2018/H1N2
MW171113	A/swine/Italy/331742/2018/H1N1
MW171114	A/swine/Italy/10041/2018/H1N2
MW171120	A/swine/Italy/127010/2018/H1N2
MW171123	A/swine/Italy/101803/2018/H1N1
MW171124	A/swine/Italy/104730/2018/H1N2
MW171125	A/swine/Italy/104881/2018/H1N1
MW171126	A/swine/Italy/111350/2018/H1N2
MW171127	A/swine/Italy/115584/2018/H1N2
MW171128	A/swine/Italy/117509/2018/H1N2
MW171129	A/swine/Italy/138079/2018/H1N2
MW171130	A/swine/Italy/147877/2018/H1N2
MW171131	A/swine/Italy/157306/2018/H1N1
MW171132	A/swine/Italy/161708/2018/H1N2
MW171133	A/swine/Italy/161887/2018/H1N1
MW171134	A/swine/Italy/165548/2018/H1N1
MW171135	A/swine/Italy/169335/2018/H1N2
MW171136	A/swine/Italy/171355/2018/H1N2
MW171137	A/swine/Italy/210431/2018/H1N2
MW171138	A/swine/Italy/215174/2018/H1N1
MW171139	A/swine/Italy/216576/2018/H1N1
MW171140	A/swine/Italy/220402/2018/H1N2
MW171141	A/swine/Italy/22131/2018/H1N2
MW171142	A/swine/Italy/236197/2018/H1N1
MW171143	A/swine/Italy/236808/2018/H1N1
MW171144	A/swine/Italy/245199/2018/H1N2
MW171145	A/swine/Italy/252160/2018/H1N1
MW171146	A/swine/Italy/256843/2018/H1N1
MW171147	A/swine/Italy/259437/2018/H1N1
MW171148	A/swine/Italy/262270/2018/H1N2
MW171149	A/swine/Italy/267654/2018/H1N1
MW171150	A/swine/Italy/270892/2018/H1N2
MW171151	A/swine/Italy/273034/2018/H1N1
MW171152	A/swine/Italy/273623/2018/H1N1
MW171153	A/swine/Italy/273910/2018/H1N1
MW171154	A/swine/Italy/276137/2018/H1N1
MW171155	A/swine/Italy/282098/2018/H1N2
MW171156	A/swine/Italy/288477/2018/H1N2
MW171157	A/swine/Italy/297520/2018/H1N1
MW171158	A/swine/Italy/299471/2018/H1N2
MW171159	A/swine/Italy/308740/2018/H1N1
MW171160	A/swine/Italy/313439/2018/H1N1
MW171161	A/swine/Italy/314232/2018/H1N2
MW171162	A/swine/Italy/314825/2018/H1N1
MW171163	A/swine/Italy/317571/2018/H1N1
MW171164	A/swine/Italy/318091/2018/H1N1
MW171165	A/swine/Italy/321022/2018/H1N1
MW171166	A/swine/Italy/326711/2018/H1N2
MW171167	A/swine/Italy/328966/2018/H1N1
MW171168	A/swine/Italy/329173/2018/H1N2
MW171169	A/swine/Italy/334383/2018/H1N2
MW171170	A/swine/Italy/335210/2018/H1N2
MW171171	A/swine/Italy/339060/2018/H1N2
MW171172	A/swine/Italy/34288/2018/H1N1
MW171173	A/swine/Italy/343030/2018/H1N1
MW171174	A/swine/Italy/348542/2018/H1N1
MW171175	A/swine/Italy/351054/2018/H1N2
MW171176	A/swine/Italy/353418/2018/H1N1
MW171177	A/swine/Italy/366402/2018/H1N2
MW171178	A/swine/Italy/366456/2018/H1N1
MW171179	A/swine/Italy/366511/2018/H1N2
MW171180	A/swine/Italy/366549/2018/H1N1
MW171181	A/swine/Italy/366605/2018/H1N2
MW171182	A/swine/Italy/366609/2018/H1N1
MW171183	A/swine/Italy/370826/2018/H1N2
MW171184	A/swine/Italy/371405/2018/H1N1
MW171185	A/swine/Italy/372062/2018/H1N2
MW171186	A/swine/Italy/382158/2018/H1N2
MW171187	A/swine/Italy/384889/2018/H1N1
MW171188	A/swine/Italy/386135/2018/H1N2
MW171189	A/swine/Italy/386145/2018/H1N2
MW171190	A/swine/Italy/389633/2018/H1N2
MW171191	A/swine/Italy/389736/2018/H1N2
MW171192	A/swine/Italy/394030/2018/H1N2
MW171193	A/swine/Italy/404229/2018/H1N1
MW171194	A/swine/Italy/406588/2018/H1N1
MW171195	A/swine/Italy/406597/2018/H1N1
MW171196	A/swine/Italy/410546/2018/H1N1
MW171197	A/swine/Italy/410927/2018/H1N2
MW171198	A/swine/Italy/47694/2018/H1N2
MW171199	A/swine/Italy/57897/2018/H1N1
MW171200	A/swine/Italy/58269/2018/H1N2
MW171201	A/swine/Italy/58902/2018/H1N1
MW171202	A/swine/Italy/61121/2018/H1N2
MW171203	A/swine/Italy/61145/2018/H1N1
MW171204	A/swine/Italy/61157/2018/H1N1
MW171205	A/swine/Italy/63691/2018/H1N2
MW171206	A/swine/Italy/70101/2018/H1N1
MW171207	A/swine/Italy/75555/2018/H1N1
MW171208	A/swine/Italy/76982/2018/H1N2
MW171209	A/swine/Italy/81196/2018/H1N2
MW171210	A/swine/Italy/82784/2018/H1N2
MW171211	A/swine/Italy/82829/2018/H1N1
MW171212	A/swine/Italy/83983/2018/H1N2
MW171213	A/swine/Italy/87619/2018/H1N2
MW171214	A/swine/Italy/90903/2018/H1N1
MW171215	A/swine/Italy/98256/2018/H1N2
MW170250	A/swine/Italy/49456/2019/H1N2
MW170251	A/swine/Italy/85767/2019/H1N2
MW170252	A/swine/Italy/444914/2019/H1N1
MW170253	A/swine/Italy/438757/2019/H1N2
MW170254	A/swine/Italy/432243/2019/H1N1
MW170255	A/swine/Italy/428424/2019/H1N1
MW170256	A/swine/Italy/426372/2019/H1N1
MW170257	A/swine/Italy/419722/2019/H1N2
MW170258	A/swine/Italy/417841/2019/H1N2
MW170259	A/swine/Italy/406037/2019/H1N2
MW170260	A/swine/Italy/400733/2019/H1N2
MW170261	A/swine/Italy/396630/2019/H1N1
MW170262	A/swine/Italy/391175/2019/H1N2
MW170263	A/swine/Italy/373197/2019/H1N2
MW170264	A/swine/Italy/373090/2019/H1N2
MW170265	A/swine/Italy/372968/2019/H1N1
MW170266	A/swine/Italy/371231/2019/H1N1
MW170267	A/swine/Italy/367671/2019/H1N1
MW170268	A/swine/Italy/364184/2019/H1N2
MW170269	A/swine/Italy/363738/2019/H1N1
MW170270	A/swine/Italy/362647/2019/H1N2
MW170271	A/swine/Italy/361735/2019/H1N2
MW170272	A/swine/Italy/359045/2019/H1N1
MW170273	A/swine/Italy/353864/2019/H1N2
MW170274	A/swine/Italy/332816/2019/H1N1
MW170275	A/swine/Italy/332196/2019/H1N2
MW170276	A/swine/Italy/332188/2019/H1N1
MW170277	A/swine/Italy/324970/2019/H1N1
MW170278	A/swine/Italy/320530/2019/H1N1
MW170279	A/swine/Italy/317815/2019/H1N1
MW170280	A/swine/Italy/317814/2019/H1N1
MW170281	A/swine/Italy/312575/2019/H1N2
MW170282	A/swine/Italy/286630/2019/H1N2
MW170283	A/swine/Italy/236825/2019/H1N2
MW170284	A/swine/Italy/236307/2019/H1N1
MW170285	A/swine/Italy/222905/2019/H1N2
MW170286	A/swine/Italy/202284/2019/H1N1
MW170287	A/swine/Italy/14348/2019/H1N2
MW170288	A/swine/Italy/89579/2019/H1N1
MW170311	A/swine/Italy/81938/2019/H1N1
MW170312	A/swine/Italy/76704/2019/H1N1
MW170313	A/swine/Italy/76625/2019/H1N1
MW170314	A/swine/Italy/65951/2019/H1N2
MW170315	A/swine/Italy/620/2019/H1N2
MW170316	A/swine/Italy/60023/2019/H1N1
MW170317	A/swine/Italy/57984/2019/H1N2
MW170318	A/swine/Italy/53981/2019/H1N1
MW170319	A/swine/Italy/50693/2019/H1N1
MW170320	A/swine/Italy/50634/2019/H1N1
MW170321	A/swine/Italy/45510/2019/H1N2
MW170322	A/swine/Italy/40277/2019/H1N1
MW170323	A/swine/Italy/39576-3/2019/H1N1
MW170324	A/swine/Italy/39576-2/2019/H1N1
MW170325	A/swine/Italy/38652/2019/H1N1
MW170326	A/swine/Italy/38193/2019/H1N1
MW170327	A/swine/Italy/3741/2019/H1N1
MW170328	A/swine/Italy/361741/2019/H1N2
MW170329	A/swine/Italy/361699/2019/H1N1
MW170330	A/swine/Italy/361695/2019/H1N2
MW170331	A/swine/Italy/35129/2019/H1N2
MW170332	A/swine/Italy/349026/2019/H1N2
MW170333	A/swine/Italy/34135/2019/H1N1
MW170334	A/swine/Italy/34051/2019/H1N1
MW170335	A/swine/Italy/31085/2019/H1N1
MW170336	A/swine/Italy/31079/2019/H1N2
MW170337	A/swine/Italy/294170/2019/H1N2
MW170338	A/swine/Italy/29086/2019/H1N1
MW170339	A/swine/Italy/280615/2019/H1N2
MW170340	A/swine/Italy/27220/2019/H1N2
MW170341	A/swine/Italy/265041/2019/H1N1
MW170342	A/swine/Italy/26034/2019/H1N1
MW170343	A/swine/Italy/251972/2019/H1N1
MW170344	A/swine/Italy/248971/2019/H1N2
MW170345	A/swine/Italy/202268/2019/H1N2
MW170346	A/swine/Italy/202244/2019/H1N2
MW170347	A/swine/Italy/198140/2019/H1N1
MW170348	A/swine/Italy/190433/2019/H1N1
MW170349	A/swine/Italy/185838/2019/H1N1
MW170350	A/swine/Italy/181296/2019/H1N1
MW170351	A/swine/Italy/161875/2019/H1N2
MW170352	A/swine/Italy/15878/2019/H1N1
MW170353	A/swine/Italy/154035/2019/H1N2
MW170354	A/swine/Italy/134212/2019/H1N2
MW170355	A/swine/Italy/126300/2019/H1N2
MW170356	A/swine/Italy/124025/2019/H1N2
MW170357	A/swine/Italy/118860/2019/H1N2
MW170358	A/swine/Italy/115494/2019/H1N1
MW170359	A/swine/Italy/102227/2019/H1N2
MW170361	A/swine/Italy/24047/2019/H1N1
MW244310	A/swine/Italy/119396/2020/H1N1
MW244311	A/swine/Italy/120718/2020/H1N1
MW244312	A/swine/Italy/127069/2020/H1N1
MW244313	A/swine/Italy/129711-7/2020/H1N2
MW244314	A/swine/Italy/141142-2020/H1N1
MW244315	A/swine/Italy/145488/2020/H1N2
MW244316	A/swine/Italy/18374/2020/H1N2
MW244317	A/swine/Italy/185280/2020/H1N2
MW244318	A/swine/Italy/187080/2020/H1N1
MW244319	A/swine/Italy/30190/2020/H1N2
MW244320	A/swine/Italy/31684/2020/H1N1
MW244321	A/swine/Italy/37307/2020/H1N2
MW244322	A/swine/Italy/37481/2020/H1N1
MW244323	A/swine/Italy/47471/2020/H1N2
MW244324	A/swine/Italy/53693/2020/H1N2
MW244325	A/swine/Italy/58247/2020/H1N1
MW244326	A/swine/Italy/63033/2020/H1N1
MW244327	A/swine/Italy/64366/2020/H1N2
MW244328	A/swine/Italy/69273/2020/H1N1
MW244329	A/swine/Italy/74920/2020/H1N1
MW244330	A/swine/Italy/75997/2020/H1N1
MW244331	A/swine/Italy/78247/2020/H1N1
MW244332	A/swine/Italy/78383/2020/H1N1
MW244333	A/swine/Italy/85074/2020/H1N2
MW244334	A/swine/Italy/86554/2020/H1N1
MW244335	A/swine/Italy/89304/2020/H1N2
MW244336	A/swine/Italy/94296/2020/H1N1
MW244337	A/swine/Italy/97771/2020/H1N2
MW621504	A/swine/Italy/212158-2/2020/H1N2
MW621512	A/swine/Italy/217458-1/2020/H1N2
MW621520	A/swine/Italy/241572/2020/H1N1
MW621528	A/swine/Italy/258481/2020/H1N2
MW621536	A/swine/Italy/259446/2020/H1N2
MW621544	A/swine/Italy/265859/2020/H1N1
MW621552	A/swine/Italy/283256/2020/H1N2
MW621566	A/swine/Italy/294638/2020/H1N2
MW621574	A/swine/Italy/300976/2020/H1N2
MW621582	A/swine/Italy/303027/2020/H1N1
MW621590	A/swine/Italy/308263/2020/H1N2
MW621598	A/swine/Italy/311691/2020/H1N2
MW621606	A/swine/Italy/314316/2020/H1N1
MW621613	A/swine/Italy/319759/2020/H1N2
MW621621	A/swine/Italy/326417/2020/H1N1
MW621629	A/swine/Italy/326443/2020/H1N1
MW621637	A/swine/Italy/327872-36/2020/H1N1
MW621645	A/swine/Italy/327872-86/2020/H1N2
MW621653	A/swine/Italy/332220/2020/H1N2
MW621661	A/swine/Italy/338367/2020/H1N2
MW621668	A/swine/Italy/340406/2020/H1N2
MW621676	A/swine/Italy/347423/2020/H1N1
MW621692	A/swine/Italy/351300/2020/H1N2
MW621700	A/swine/Italy/351722/2020/H1N1
MW621708	A/swine/Italy/352075/2020/H1N1
MW621716	A/swine/Italy/356019/2020/H1N1
MW621724	A/swine/Italy/365672/2020/H1N2
MW621732	A/swine/Italy/365702/2020/H1N2
MW621739	A/swine/Italy/373297/2020/H1N2
MW621747	A/swine/Italy/376085/2020/H1N1
MW621755	A/swine/Italy/377432/2020/H1N1
MW621763	A/swine/Italy/381442/2020/H1N2
MW621771	A/swine/Italy/384787/2020/H1N1
MW621779	A/swine/Italy/384788/2020/H1N1
MW621787	A/swine/Italy/385724/2020/H1N2
MW621795	A/swine/Italy/397332/2020/H1N1
MW621803	A/swine/Italy/400317/2020/H1N1
MW621811	A/swine/Italy/400367/2020/H1N2
MW621819	A/swine/Italy/400458/2020/H1N1
MW621835	A/swine/Italy/404590/2020/H1N1
MW621843	A/swine/Italy/445719/2019/H1N2
MW621850	A/swine/Italy/50941/2020/H1N2
MZ404282	A/swine/Italy/408134/2020/H1N1
MZ404275	A/swine/Italy/391086/2020/H1N1
MZ477531	A/swine/Italy/20-113978/14/2020/H1N2
MZ477538	A/swine/Italy/17-24801-21/2017/H1N1
MZ477545	A/swine/Italy/18-64849-32/2018/H1N1
MZ477552	A/swine/Italy/18-109888-31/2018/H1N1
MZ477561	A/swine/Italy/18-45794-37/2018/H1N1
MZ477562	A/swine/Italy/18-45794-40/2018/H1N2
MZ477563	A/swine/Italy/18-45794-43/2018/H1N1
MZ477581	A/swine/Italy/18-57405-3/2018/H1N1
MZ477588	A/swine/Italy/18-82500/2018/H1N1
MZ477594	A/swine/Italy/19-23998-3/2019/H1N1
MZ477601	A/swine/Italy/19-61749-11/2019/H1N1
MZ477608	A/swine/Italy/20-17132-10/2020/H1N1
MZ477615	A/swine/Italy/17-147155-16/2017/H1N2
MZ477616	A/swine/Italy/17-147155-17/2017/H1N2
MZ477629	A/swine/Italy/19-49885-4/2019/H1N1
MZ477636	A/swine/Italy/19-125153/19/2019/H1N2
MZ477637	A/swine/Italy/19-125153/7/2019/H1N2
MZ477650	A/swine/Italy/19-142834/2019/H1N2
MZ477651	A/swine/Italy/19-142834-30/2019/H1N2
MZ477666	A/swine/Italy/18-170704/2018/H1N2
MZ477673	A/swine/Italy/20-5703-2/2020/H1N1
MZ477681	A/swine/Italy/19-162065-4/2019/H1N2
MZ477688	A/swine/Italy/17-66671-3/2017/H1N1
MZ477696	A/swine/Italy/19-176304-1/2019/H1N1
MZ477704	A/swine/Italy/19-66854/2/2019/H1N1
MZ477712	A/swine/Italy/20-18057-6/2020/H1N1
MZ477721	A/swine/Italy/20-30224/4/2020/H1N2
MZ477728	A/swine/Italy/20-5707-1/2020/H1N1
MZ477736	A/swine/Italy/20-5709-1/2020/H1N1
MZ483984	A/swine/Italy/18-82770-28/2018/H1N1
MZ483991	A/swine/Italy/17-34594-3/2017/H1N2
MZ483994	A/swine/Italy/17-55088-13/2017/H1N1
MZ483995	A/swine/Italy/17-55088-15/2017/H1N1
MZ484005	A/swine/Italy/17-2895/2017/H1N2
MZ484011	A/swine/Italy/17-66778-1/2017/H1N2
MZ484017	A/swine/Italy/17-137733-46/2017/H1N2
MZ484028	A/swine/Italy/20-69081/12/2020/H1N2
MZ484039	A/swine/Italy/19-162921-14/2019/H1N2
MZ484045	A/swine/Italy/19-163539-16/2019/H1N2
MZ484046	A/swine/Italy/17-165437/2017/H1N2
MZ484052	A/swine/Italy/19-176305/7/2019/H1N1
MZ484053	A/swine/Italy/19-176305/8/2019/H1N1
MZ484064	A/swine/Italy/18-92341-2/2018/H1N1
MZ542323	A/swine/Italy/20-98963/3/2020/H1N1

## Sheet: N1_dataset
CY010582	A/swine/Spain/53207/2004/H1N1
CY057080	A/swine/Italy/85429/2009/H1N1
CY115875	A/swine/Bieganow/1/2001/H1N1
CY116350	A/swine/Finnistere/2899/1982/H1N1
EU045389	A/swine/Italy/65296/2004/H1N1
FJ966084	A/California/04/2009/H1N1
GQ161121	A/swine/Haseluenne/IDT2617/2003/H1N1
GQ161140	A/swine/Ennigerloh/IDT5803/2006/H1N1
GQ161158	A/swine/Greven/IDT2889/2004/H1N1
JX569018	A/swine/Italy/319102/2010/H1N1
JX569019	A/swine/Italy/267505/2010/H1N1
JX569020	A/swine/Italy/269772/2010/H1N1
JX569021	A/swine/Italy/131916/2011/H1N1
KC222534	A/swine/Ebbinghof/IDT12991-1/2011/H1N1
KC222590	A/swine/Neumarkt/IDT14179/2011/H1N1
KC631890	A/swine/Heudorf-Messkirch/IDT14176/2011/H1N1
KC984939	A/swine/Italy/290104/2012/H1N1
KC984940	A/swine/Italy/55230/2012/H1N1
KC984941	A/swine/Italy/218884-2/2012/H1N1
KF309215	A/swine/Italy/120336/2012/H1N1
KF309223	A/swine/Italy/225349-1/2012/H1N1
KF500937	A/swine/Italy/73449/2013/H1N1
KF823975	A/swine/Italy/325451/2011/H1N1
KJ847578	A/swine/Italy/50814/2012/H1N1
KJ847586	A/swine/Italy/224790/1/2012/H1N1
KJ847642	A/swine/Italy/6352-17/2013/H1N1
KJ847650	A/swine/Italy/153511-11/2013/H1N1
KJ880896	A/Czech/Republic/206/2013/H1N1
KJ889302	A/swine/Arnsberg/1/1979/H1N1
KJ889310	A/swine/Arnsberg/6554/1979/H1N1
KJ889318	A/swine/Marseille/2260/1980/H1N1
KJ889326	A/swine/Netherlands/25/1980/H1N1
KJ889334	A/swine/Arnsberg/3/1981/H1N1
KJ889342	A/swine/Arnsberg/4/1981/H1N1
KJ889350	A/swine/Arnsberg/7/1981/H1N1
KJ889374	A/swine/Hannover/1/1981/H1N1
KJ889381	A/swine/Potsdam/1/1981/H1N1
KJ889387	A/swine/Potsdam/15/1981/H1N1
KJ889401	A/swine/Italy/VI147/1981/H1N1
KM366441	A/Helsinki/1302/2013/H1N1
KR066604	A/swine/Denmark/10376-1/2005/H1N1
KR066605	A/swine/Denmark/10282/2004/H1N1
KR066606	A/swine/Denmark/102881-1/2006/H1N1
KR066607	A/swine/Denmark/12540-1/2005/H1N1
KR066608	A/swine/Denmark/12245/2004/H1N1
KR066616	A/swine/Denmark/10404-1/2005/H1N1
KR699815	A/swine/Italy/302593/2010/H1N1
KR699846	A/swine/Italy/317775/2010/H1N1
KR700391	A/swine/Germany/Ellerbrock-IDT14696/2012/H1N1
KR700532	A/swine/Italy/28762-3/2013/H1N1
KR700546	A/swine/Italy/233405/2012/H1N1
KR700554	A/swine/Italy/303612/2011/H1N1
KR700562	A/swine/Italy/7821/2011/H1N1
KU289590	A/swine/France/05-150198/2015/H1N1
KU289592	A/swine/France/29-150341/2015/H1N1
KU289593	A/swine/France/35-150267/2015/H1N1
KU289594	A/swine/France/44-150191/2015/H1N1
KU289595	A/swine/France/53-150263/2015/H1N1
KU289601	A/swine/France/89-150069/2015/H1N1
KU322534	A/swine/Italy/101797/2012/H1N1
KU322544	A/swine/Italy/122567/2012/H1N1
KU322550	A/swine/Italy/122595/2012/H1N1
KU322595	A/swine/Italy/50255/2013/H1N1
KU322617	A/swine/Italy/130452/2013/H1N1
KU322634	A/swine/Italy/191002/2013/H1N1
KU322642	A/swine/Italy/198930-1/2013/H1N1
KU322657	A/swine/Italy/244504/2013/H1N1
KU322665	A/swine/Italy/269814/2013/H1N1
KU322673	A/swine/Italy/280201/2013/H1N1
KU322689	A/swine/Italy/282866/2013/H1N1
KU322697	A/swine/Italy/282881/2013/H1N1
KU322713	A/swine/Italy/311368/2013/H1N1
KU322721	A/swine/Italy/327666/2013/H1N1
KU322753	A/swine/Italy/349492/2013/H1N1
KU322769	A/swine/Italy/359202/2013/H1N1
KU322801	A/swine/Italy/51411/2014/H1N1
KU322841	A/swine/Italy/96500/2014/H1N1
KU322849	A/swine/Italy/105389/2014/H1N1
KU322881	A/swine/Italy/128948/2014/H1N1
KU322888	A/swine/Italy/132401-2/2014/H1N1
KU322904	A/swine/Italy/133457-3/2014/H1N1
KU322920	A/swine/Italy/138746/2014/H1N1
KU322952	A/swine/Italy/179794/2014/H1N1
KU322968	A/swine/Italy/244784/2014/H1N1
KU322984	A/swine/Italy/263752/2014/H1N1
KU323016	A/swine/Italy/302661/2014/H1N1
KU323024	A/swine/Italy/304621/2014/H1N1
KU323032	A/swine/Italy/321118-6/2014/H1N1
KU323247	A/swine/Italy/179057/2015/H1N1
KX013015	A/swine/Schallern/IDT19989/2014/H1N1
KY241096	A/swine/France/22-150368/2015/H1N1
KY241098	A/swine/France/29-150396/2015/H1N1
KY241100	A/swine/France/53-150417/2015/H1N1
KY241104	A/swine/France/62-150308/2015/H1N1
KY241106	A/swine/France/56-150300/2015/H1N1
KY241113	A/swine/France/35-150447/2015/H1N1
KY241116	A/swine/France/64-150052/2015/H1N1
KY241118	A/swine/France/12-150058/2015/H1N1
KY241120	A/swine/France/64-150091/2015/H1N1
KY364090	A/swine/France/65-160089/2016/H1N1
KY364106	A/swine/France/40-160098/2016/H1N1
KY364114	A/swine/France/01-160099/2016/H1N1
KY364122	A/swine/France/22-160079/2016/H1N1
KY364138	A/swine/France/35-160126/2016/H1N1
KY364146	A/swine/France/12-160129/2016/H1N1
KY364162	A/swine/France/72-160154/2016/H1N1
KY364170	A/swine/France/72-160174/2016/H1N1
KY364186	A/swine/France/35-160197/2016/H1N1
KY368152	A/PaviA/65/2016/H1N1
MH785032	A/swine/France/01-150203/2015/H1N1
MH785048	A/swine/France/40-160120/2016/H1N1
MH785064	A/swine/France/64-150052/2015/H1N1
MH785072	A/swine/France/35-160233/2016/H1N1
MK302147	A/swine/France/53-180028-2/2018/H1N1
MK364809	A/swine/Schwerin/103/1989/H1N1
MK364816	A/swine/Gent/V230/1992/H1N1
MK364822	A/swine/Bakum/5/1995/H1N1
MK364829	A/swine/Bakum/3543/1998/H1N1
MK364836	A/swine/Belzig/2/2001/H1N1
MK364843	A/swine/VechtA/IDT2623/2003/H1N1
MK364850	A/swine/Geldern/IDT2888/2004/H1N1
MK364857	A/swine/Gablingen/2998/2004/H1N1
MK364865	A/swine/Beienrode/3053/2004/H1N1
MK364873	A/swine/Kneheim/3066/2004/H1N1
MK364881	A/swine/Laer/IDT3893/2005/H1N1
MK364895	A/swine/Voglarn/IDT4096/2005/H1N1
MK364902	A/swine/Hemmingen/IDT4097/2005/H1N1
MK364909	A/swine/Kroge/IDT4192/2005/H1N1
MK364916	A/swine/Rheda-Wiedenbrueck/4205/2005/H1N1
MK364924	A/swine/Passau/4207/2005/H1N1
MK364932	A/swine/Bad/Rothenfelde/4255/2005/H1N1
MK364940	A/swine/Oldinghausen/4256/2005/H1N1
MK364948	A/swine/Nordhorn/4277/2005/H1N1
MK364956	A/swine/Zeitlarn/4287/2005/H1N1
MK364972	A/swine/Grossharie/4372/2005/H1N1
MK364980	A/swine/Bocholt/4414/2005/H1N1
MK364988	A/swine/Osnabrueck/4440/2005/H1N1
MK364996	A/swine/Haren/4509/2005/H1N1
MK365004	A/swine/Rotthalmuenster/4564/2005/H1N1
MK365012	A/swine/Wenzendorf/4584/2005/H1N1
MK365020	A/swine/Visbek/4656/2005/H1N1
MK365028	A/swine/Krerensen/4662/2005/H1N1
MK365036	A/swine/Hemmoor/4674/2005/H1N1
MK365044	A/swine/Haseluenne/4709/2005/H1N1
MK365052	A/swine/Engelsberg/4721/2005/H1N1
MK365060	A/swine/Laar/4772/2005/H1N1
MK365068	A/swine/Brakel/4806/2005/H1N1
MK365076	A/swine/Guenne/4847/2006/H1N1
MK365084	A/swine/Ense/4848/2006/H1N1
MK365092	A/swine/Meppen/4919/2006/H1N1
MK365100	A/swine/Melle/5003/2006/H1N1
MK365108	A/swine/Lichtenau/5045/2006/H1N1
MK365116	A/swine/Nordkirchen/5062/2006/H1N1
MK365124	A/swine/Holzheim/5102/2006/H1N1
MK365132	A/swine/Steinhorst/5129/2006/H1N1
MK365140	A/swine/Ortensburg/5144/2006/H1N1
MK365148	A/swine/Suedlohn/5508/2006/H1N1
MK365156	A/swine/Bocholt/5533/2006/H1N1
MK365164	A/swine/Ramsberg/5544/2006/H1N1
MK365172	A/swine/Friesoythe/5548/2006/H1N1
MK365180	A/swine/Friesoythe/5549/2006/H1N1
MK365212	A/swine/Balve/5603/2006/H1N1
MK365220	A/swine/Bad/Griesbach/IDT5604/2006/H1N1
MK365251	A/swine/Schloss/Holte/5647/2006/H1N1
MK365259	A/swine/Nordhorn/5657/2006/H1N1
MK365267	A/swine/Gottfrieding/5732/2006/H1N1
MK365275	A/swine/Borgholzhausen/5751/2006/H1N1
MK365297	A/swine/Geseke/6004/2007/H1N1
MK365305	A/swine/Bad/Wuennenberg/6005/2007/H1N1
MK365313	A/swine/Bielefeld/6033/2007/H1N1
MK365321	A/swine/Schmallenberg/6049/2007/H1N1
MK365329	A/swine/Fronhausen/6059/2007/H1N1
MK365337	A/swine/Feldbach/6072/2007/H1N1
MK365345	A/swine/Wuelknitz/6141/2007/H1N1
MK365353	A/swine/Nordkirchen/6167/2007/H1N1
MK365361	A/swine/Lippetal/6292/2007/H1N1
MK365369	A/swine/Marsberg/6307/2007/H1N1
MK365385	A/swine/Borgholzhausen/6371/2007/H1N1
MK365393	A/swine/Paderborn/6373/2007/H1N1
MK365401	A/swine/Daseburg/6531/2007/H1N1
MK365409	A/swine/Boesel/6543/2007/H1N1
MK365417	A/swine/Bad/Rothenfelde/6622/2007/H1N1
MK365425	A/swine/Sundern/6655A/2007/H1N1
MK365433	A/swine/Brakel/6672/2007/H1N1
MK365449	A/swine/Everswinkel/6774/2008/H1N1
MK365457	A/swine/Minden-Luebbecke/6810/2008/H1N1
MK365465	A/swine/Steinau/6818/2008/H1N1
MK365473	A/swine/Emtinghausen/6821/2008/H1N1
MK365481	A/swine/Hornstorf/6849/2008/H1N1
MK365489	A/swine/Soest/6948/2008/H1N1
MK365497	A/swine/Vreden/6986/2008/H1N1
MK365505	A/swine/Twistringen/6991/2008/H1N1
MK365513	A/swine/Twistringen/7029/2008/H1N1
MK365521	A/swine/Homberg/7039/2008/H1N1
MK365529	A/swine/Twistringen/7044/2008/H1N1
MK365537	A/swine/Heiden/7064/2008/H1N1
MK365545	A/swine/Uelzen/7066/2008/H1N1
MK365561	A/swine/Dinklage/7240/2008/H1N1
MK365569	A/swine/Brakel/7488A/2008/H1N1
MK365577	A/swine/Horneburg/7489/2008/H1N1
MK365585	A/swine/Harsefeld/7490/2008/H1N1
MK365593	A/swine/Malching/7497/2008/H1N1
MK365601	A/swine/Pocking/7498/2008/H1N1
MK365609	A/swine/Meppen/7555/2008/H1N1
MK365617	A/swine/Melle/7590/2008/H1N1
MK365625	A/swine/Spenge/7616/2008/H1N1
MK365633	A/swine/Doetlingen/7655/2008/H1N1
MK365641	A/swine/Diemelstadt/7814/2008/H1N1
MK365649	A/swine/Melle/7831/2008/H1N1
MK365657	A/swine/Wetschen/7847/2008/H1N1
MK365665	A/swine/Emstek/8155/2008/H1N1
MK365673	A/swine/Freren/8297A/2008/H1N1
MK365681	A/swine/Poland/Y1/2008/H1N1
MK365689	A/swine/Wittmund/8498/2009/H1N1
MK365697	A/swine/Feldbach/8647/2009/H1N1
MK365705	A/swine/Berge/8685/2009/H1N1
MK365713	A/swine/Emtinghausen/8705/2009/H1N1
MK365721	A/swine/Guetersloh/8724A/2009/H1N1
MK365729	A/swine/Heinsberg/8905/2009/H1N1
MK365737	A/swine/Cloppenburg/8967A/2009/H1N1
MK365745	A/swine/Bartenshagen/9002/2009/H1N1
MK365753	A/swine/Enger/9149/2009/H1N1
MK365761	A/swine/Neudoerpen/9185/2009/H1N1
MK365769	A/swine/Niebuell/9201-1/2009/H1N1
MK365777	A/swine/Stadtlohn/9247/2009/H1N1
MK365785	A/swine/Rheine/9278/2009/H1N1
MK365793	A/swine/Engelsberg/9321/2009/H1N1
MK365801	A/swine/Herford/9359/2009/H1N1
MK365833	A/swine/Frontenhausen/9388/2009/H1N1
MK365841	A/swine/Freren/9658/2009/H1N1
MK365849	A/swine/Egglham/9790/2009/H1N1
MK365857	A/swine/Dornburg/10061/2009/H1N1
MK365865	A/swine/Warendorf/10105/2009/H1N1
MK365873	A/swine/Meppen/10115/2009/H1N1
MK365881	A/swine/Ennigerloh/10277/2009/H1N1
MK365889	A/swine/Egersheim/10464/2009/H1N1
MK365897	A/swine/Lohne/10525/2009/H1N1
MK365905	A/swine/Soegel/10604/2009/H1N1
MK365913	A/swine/Harsefeld/10671/2009/H1N1
MK365929	A/swine/Horneburg/10748/2009/H1N1
MK365937	A/swine/Borken/10752A/2009/H1N1
MK365945	A/swine/Lohne/10840/2009/H1N1
MK365953	A/swine/Norden/11211/2009/H1N1
MK365961	A/swine/Iserlohn/11287/2010/H1N1
MK365969	A/swine/Lohne/11566/2010/H1N1
MK365977	A/swine/Molbergen/11837A/2010/H1N1
MK365993	A/swine/Lohne/11867/2010/H1N1
MK366001	A/swine/Visbek/11951-1/2010/H1N1
MK366009	A/swine/Salzkotten/12021/2010/H1N1
MK366017	A/swine/Molbergen/12127/2010/H1N1
MK366025	A/swine/Raesefeld/12200-1/2010/H1N1
MK366041	A/swine/Brilon/12263-1/2010/H1N1
MK366057	A/swine/Gnas/12273/2010/H1N1
MK366065	A/swine/Elsten/12291/2010/H1N1
MK366073	A/swine/Lohne/12330/2010/H1N1
MK366081	A/swine/VechtA/12368/2010/H1N1
MK366089	A/swine/Haren/12382-1/2010/H1N1
MK366105	A/swine/Friesoythe/12416/2010/H1N1
MK366113	A/swine/Altenberge/12445-1/2010/H1N1
MK366129	A/swine/Hoexter/12469/2010/H1N1
MK366137	A/swine/Aulendorf/12502/2010/H1N1
MK366145	A/swine/Warendorf/12524/2010/H1N1
MK366153	A/swine/Raddestorf/12564/2010/H1N1
MK366169	A/swine/Borken/12666-1/2010/H1N1
MK366185	A/swine/Balge/12670/2010/H1N1
MK366193	A/swine/Rahden/12686/2010/H1N1
MK366201	A/swine/Haren/12687/2010/H1N1
MK366209	A/swine/Altenberge/12724/2010/H1N1
MK366217	A/swine/Geeste/12729/2010/H1N1
MK366225	A/swine/Herzlake/12861/2011/H1N1
MK366233	A/swine/Ostbevern/12867-1/2011/H1N1
MK366241	A/swine/Ostbevern/12867-2/2011/H1N1
MK366257	A/swine/Goldenstedt/13046/2011/H1N1
MK366265	A/swine/Nordhorn/13095-1/2011/H1N1
MK366273	A/swine/Geseke/13124/2011/H1N1
MK366281	A/swine/Barnstorf/13130/2011/H1N1
MK366289	A/swine/Geseke/13216/2011/H1N1
MK366297	A/swine/Norden/13225-1/2011/H1N1
MK366305	A/swine/Norden/13236-2/2011/H1N1
MK366313	A/swine/Warstein/13455/2011/H1N1
MK366321	A/swine/Bakum/13456/2011/H1N1
MK366329	A/swine/Lohne/13474/2011/H1N1
MK366337	A/swine/Wasserleben/13484/2011/H1N1
MK366345	A/swine/Ascheberg/13532/2011/H1N1
MK366353	A/swine/Erwitte/13614/2011/H1N1
MK366361	A/swine/Lohne/13624/2011/H1N1
MK366369	A/swine/Norden/13638/2011/H1N1
MK366377	A/swine/Garrel/13676/2011/H1N1
MK366385	A/swine/Hemmoor/13756/2011/H1N1
MK366393	A/swine/Steinfurt/13758/2011/H1N1
MK366401	A/swine/Bothenheilingen/13765-3/2011/H1N1
MK366409	A/swine/Steinfeld/13785/2011/H1N1
MK366417	A/swine/VechtA/13789/2011/H1N1
MK366425	A/swine/Heiden/13820/2011/H1N1
MK366433	A/swine/Georgsmarienhuette/13824-2/2011/H1N1
MK366441	A/swine/Viersen/13836/2011/H1N1
MK366449	A/swine/Sittensen/13857-3/2011/H1N1
MK366457	A/swine/Ankum/13894/2011/H1N1
MK366465	A/swine/Lohne/13895/2011/H1N1
MK366473	A/swine/Gossau/14060-1/2011/H1N1
MK366481	A/swine/Lohne/14087/2011/H1N1
MK366489	A/swine/Norden/14100-2/2011/H1N1
MK366497	A/swine/Straelen/14101/2011/H1N1
MK366505	A/swine/Garrel/14103/2011/H1N1
MK366513	A/swine/Ankum/14132/2011/H1N1
MK366521	A/swine/Lohne/14134/2011/H1N1
MK366537	A/swine/Celle/14169/2011/H1N1
MK366545	A/swine/Lohne/14170/2011/H1N1
MK366569	A/swine/Hamersen/14228/2011/H1N1
MK366577	A/swine/Gronau/14349/2011/H1N1
MK366585	A/swine/Wetedorf/14350/2011/H1N1
MK366593	A/swine/Pfeffenhausen/14351/2011/H1N1
MK366601	A/swine/Ahrenswolde/14395/2011/H1N1
MK366609	A/swine/Bueren/14396/2011/H1N1
MK366617	A/swine/Bad/Wuennenberg/14402/2011/H1N1
MK366625	A/swine/Metelen/14413-2/2011/H1N1
MK366633	A/swine/Lohne/14425/2011/H1N1
MK366641	A/swine/Rheinberg/14457-1/2011/H1N1
MK366649	A/swine/Straelen/14460-2/2011/H1N1
MK366657	A/swine/Ochtrup/14485-1/2011/H1N1
MK366665	A/swine/Ochtrup/14606/2012/H1N1
MK366681	A/swine/Neuharlingersiel/14624-3/2012/H1N1
MK366689	A/swine/Ahlen/14631/2012/H1N1
MK366697	A/swine/Harsefeld/14637/2012/H1N1
MK366705	A/swine/RhedA/14657/2012/H1N1
MK366713	A/swine/Billerbeck/14666/2012/H1N1
MK366721	A/swine/Rosendahl/14669-3/2012/H1N1
MK366729	A/swine/Emsbueren/14689-2/2012/H1N1
MK366737	A/swine/Frankfurt/14693/2012/H1N1
MK366753	A/swine/Lohne/14721-1/2012/H1N1
MK366761	A/swine/Legden/14730/2012/H1N1
MK366769	A/swine/Lohne/14766/2012/H1N1
MK366777	A/swine/Marsberg/14769/2012/H1N1
MK366785	A/swine/Diemelstadt/14770/2012/H1N1
MK366793	A/swine/Coesfeld/14811/2012/H1N1
MK366801	A/swine/Scharfenberg/15021/2012/H1N1
MK366809	A/swine/Ruploh/15022/2012/H1N1
MK366817	A/swine/Luedinghausen/15060-1/2012/H1N1
MK366825	A/swine/Duelmen/15075/2012/H1N1
MK366833	A/swine/Fuldatal/15115/2012/H1N1
MK366841	A/swine/Nordhorn/15118/2012/H1N1
MK366849	A/swine/Rottenburg/15122/2012/H1N1
MK366857	A/swine/Lohne/15137/2012/H1N1
MK366865	A/swine/Drensteinfurt/15193-1/2012/H1N1
MK366873	A/swine/Wohnste/15223/2012/H1N1
MK366881	A/swine/Lohne/15374/2012/H1N1
MK366889	A/swine/Meppen/15514/2012/H1N1
MK366897	A/swine/Neuenhaus/16826/2013/H1N1
MK366905	A/swine/Mengkofen/17020/2013/H1N1
MK366913	A/swine/Hirschberg/17193/2013/H1N1
MK366921	A/swine/Wurster/Nordseekueste/17217/2013/H1N1
MK366929	A/swine/Schneiderkrug/17263/2013/H1N1
MK366937	A/swine/Klein/Wanzleben/17303/2013/H1N1
MK366945	A/swine/Kalefeld/17614/2013/H1N1
MK366953	A/swine/Minden-Luebbecke/17934/2013/H1N1
MK366961	A/swine/Melle/18077/2013/H1N1
MK366969	A/swine/Ahaus/18137/2013/H1N1
MK366977	A/swine/Langenamming/18152/2013/H1N1
MK366985	A/swine/Luedinghausen/18391/2013/H1N1
MK366993	A/swine/Ascheberg/18498/2013/H1N1
MK367001	A/swine/Ascheberg/18499/2013/H1N1
MK367009	A/swine/Nordkirchen/18822/2013/H1N1
MK367017	A/swine/Drensteinfurt/19244/2013/H1N1
MK367025	A/swine/Drensteinfurt/19376/2013/H1N1
MK367033	A/swine/Sandbeiendorf/19533/2014/H1N1
MK367041	A/swine/Erwitte/19661/2014/H1N1
MK367049	A/swine/Bothenheilingen/19699/2014/H1N1
MK367057	A/swine/Bad/Griesbach/19758/2014/H1N1
MK367065	A/swine/Borken/19808/2014/H1N1
MK367073	A/swine/Ruegheim/19841/2014/H1N1
MK367081	A/swine/Bockhorn/19911/2014/H1N1
MK367089	A/swine/Ahorn/19945/2014/H1N1
MK367097	A/swine/Ascheberg/19992/2014/H1N1
MK367105	A/swine/Moersbrunn/20096/2014/H1N1
MK367113	A/swine/Essen/20452/2014/H1N1
MK367121	A/swine/Bad/Wuennenberg/20518/2014/H1N1
MK367129	A/swine/Rosendahl/20634/2014/H1N1
MK367137	A/swine/Everswinkel/20648/2014/H1N1
MK367145	A/swine/Wachtum/20657/2014/H1N1
MK367153	A/swine/Lohne/20709/2014/H1N1
MK367161	A/swine/Garrel/20734/2014/H1N1
MK367169	A/swine/Baarle/Nassau/20825/2014/H1N1
MK367177	A/swine/Feldbach/20834/2014/H1N1
MK367185	A/swine/Ruethen/20843/2014/H1N1
MK367193	A/swine/Bad/Wuennenberg/20977/2014/H1N1
MK367201	A/swine/Langen/20991/2014/H1N1
MK367209	A/swine/Glabbeek/21006/2014/H1N1
MK367217	A/swine/Steinfeld/21010/2014/H1N1
MK367225	A/swine/Mariaheide/21031/2014/H1N1
MK367233	A/swine/Harreveld/21082/2014/H1N1
MK367241	A/swine/Borken/21107/2014/H1N1
MK367249	A/swine/Heinsberg/21114/2014/H1N1
MK367257	A/swine/Werl/21120/2014/H1N1
MK367265	A/swine/Moenchengladbach/21124/2015/H1N1
MK367273	A/swine/Oldenzaal/21126/2014/H1N1
MK367281	A/swine/Cloppenburg/21149/2014/H1N1
MK367289	A/swine/Rhede/21178/2015/H1N1
MK367297	A/swine/Goch/21216/2015/H1N1
MK367305	A/swine/Cloppenburg/21225-P4/2015/H1N1
MK367321	A/swine/Graben/21362-2/2015/H1N1
MK367329	A/swine/Oirlo/21422/2015/H1N1
MK367337	A/swine/Steinberg/21495/2015/H1N1
MK367345	A/swine/Diepholz/21603/2015/H1N1
MK367353	A/swine/Schwedeneck/21724/2015/H1N1
MK367361	A/swine/Luedinghausen/21728/2015/H1N1
MK367369	A/swine/Soest/21748/2015/H1N1
MK367377	A/swine/Soegel/22071/2015/H1N1
MK367385	A/swine/Duelmen/22335/2015/H1N1
MK773015	A/CaliforniA/52/2019/H1N1
MN410817	A/swine/Denmark/P5U4NA/2016/H1N1
MT666230	A/swine/Denmark/2015/09973/1p1/2015/H1N1
MT666237	A/swine/Denmark/2016/17664/1p2/2016/H1N1
MT666245	A/swine/Denmark/2016/10856/3p1/2016/H1N1
MT666261	A/swine/Denmark/2017/2139/4/1p1/2017/H1N1
MT666269	A/swine/Denmark/2016/390/2p1/2016/H1N1
MT666301	A/swine/Denmark/2013/10/1326/1p1/2013/H1N1
MT666338	A/swine/Denmark/2015/04790/1p1/2015/H1N1
MT666345	A/swine/Denmark/2014/16231/2p1/2014/H1N1
MT666407	A/swine/Denmark/2018/17727/4/1p1/2018/H1N1
MT666415	A/swine/Denmark/2018/3368/2/1p1/2018/H1N1
MT666627	A/swine/Denmark/2018/12352/2/1p1/2018/H1N1
MT666786	A/swine/Denmark/2013/10/1092/2p1/2013/H1N1
MT666802	A/swine/Denmark/2016/4025/1p1/2016/H1N1
MT666810	A/swine/Denmark/2013/10/13/4p1/2013/H1N1
MT666818	A/swine/Denmark/2013/10/1545/1p1/2013/H1N1
MT666850	A/swine/Denmark/2018/15808/4/1p1/2018/H1N1
MT666858	A/swine/Denmark/2018/57/3/1p1/2018/H1N1
MT666882	A/swine/Denmark/2018/11784/2/1p1/2018/H1N1
MT666890	A/swine/Denmark/2016/18590/4p1/2016/H1N1
MT666906	A/swine/Denmark/2017/10298/4/4p1/2017/H1N1
MT666914	A/swine/Denmark/2017/1287/4/4p1/2017/H1N1
MT666922	A/swine/Denmark/2017/3380/3/3p1/2017/H1N1
MT666930	A/swine/Denmark/2017/3423/1/1p1/2017/H1N1
MT666938	A/swine/Denmark/2016/12781/1p1/2016/H1N1
MT666946	A/swine/Denmark/2016/17747/3p2/2016/H1N1
MT666962	A/swine/Denmark/2016/3920/3p1/2016/H1N1
MT666969	A/swine/Denmark/2017/12409/3/3p1/2017/H1N1
MT666977	A/swine/Denmark/2018/12354/2/1p1/2018/H1N1
MT666985	A/swine/Denmark/2016/16988/3p1/2016/H1N1
MT666993	A/swine/Denmark/2016/10130/1p1/2016/H1N1
MT667001	A/swine/Denmark/2015/03655/3p1/2015/H1N1
MT667009	A/swine/Denmark/2015/23655/1p1/2015/H1N1
MT667017	A/swine/Denmark/2017/15222/2/2p1/2017/H1N1
MT667025	A/swine/Denmark/2017/15824/1/1p1/2017/H1N1
MT667033	A/swine/Denmark/2016/17837/1p1/2016/H1N1
MT667041	A/swine/Denmark/2015/05775/2p1/2015/H1N1
MT667049	A/swine/Denmark/2015/19295/1p1/2015/H1N1
MT667057	A/swine/Denmark/2016/321/1p1/2016/H1N1
MT667065	A/swine/Denmark/2014/9477/1p1/1/2014/H1N1
MT667073	A/swine/Denmark/2015/05736/1p1/2015/H1N1
MT667161	A/swine/Denmark/2014/10/365/3p1/2014/H1N1
MT667176	A/swine/Denmark/2013/10/28/4p1/2013/H1N1
MT667184	A/swine/Denmark/2017/2271/1/1p1/2017/H1N1
MT667192	A/swine/Denmark/2016/3929/1p1/2016/H1N1
MT667207	A/swine/Denmark/2013/10/685/1p1/2013/H1N1
MT667215	A/swine/Denmark/2014/10/231/1p1/2014/H1N1
MZ477539	A/swine/Italy/17-24801-21/2017/H1N1
MZ477547	A/swine/Italy/18-64849-32/2018/H1N1
MZ477554	A/swine/Italy/18-109888-31/2018/H1N1
MZ477571	A/swine/Italy/18-45794-37/2018/H1N1
MZ477572	A/swine/Italy/18-45794-43/2018/H1N1
MZ477583	A/swine/Italy/18-57405-3/2018/H1N1
MZ477590	A/swine/Italy/18-82500/2018/H1N1
MZ477596	A/swine/Italy/19-23998-3/2019/H1N1
MZ477603	A/swine/Italy/19-61749-11/2019/H1N1
MZ477610	A/swine/Italy/20-17132-10/2020/H1N1
MZ477631	A/swine/Italy/19-49885-4/2019/H1N1
MZ477675	A/swine/Italy/20-5703-2/2020/H1N1
MZ477690	A/swine/Italy/17-66671-3/2017/H1N1
MZ477698	A/swine/Italy/19-176304-1/2019/H1N1
MZ477706	A/swine/Italy/19-66854/2/2019/H1N1
MZ477714	A/swine/Italy/20-18057-6/2020/H1N1
MZ477730	A/swine/Italy/20-5707-1/2020/H1N1
MZ477738	A/swine/Italy/20-5709-1/2020/H1N1
MZ483986	A/swine/Italy/18-82770-28/2018/H1N1
MZ483996	A/swine/Italy/17-55088-15/2017/H1N1
MZ483997	A/swine/Italy/17-55088-13/2017/H1N1
MZ484030	A/swine/Italy/20-98963/3/2020/H1N1
MZ484056	A/swine/Italy/19-176305/7/2019/H1N1
MZ484057	A/swine/Italy/19-176305/8/2019/H1N1
MZ484066	A/swine/Italy/18-92341-2/2018/H1N1
MW220464	A/swine/Italy/98240/2017/H1N1
MW220465	A/swine/Italy/98113/2017/H1N1
MW220466	A/swine/Italy/88629/2017/H1N1
MW220467	A/swine/Italy/87590/2017/H1N1
MW220468	A/swine/Italy/84796/2017/H1N1
MW220469	A/swine/Italy/72502/2017/H1N1
MW220470	A/swine/Italy/72492/2017/H1N1
MW220471	A/swine/Italy/54484/2017/H1N1
MW220472	A/swine/Italy/5033/2017/H1N1
MW220473	A/swine/Italy/366232/2017/H1N1
MW220474	A/swine/Italy/365724/2017/H1N1
MW220475	A/swine/Italy/360158/2017/H1N1
MW220476	A/swine/Italy/253451/2017/H1N1
MW220477	A/swine/Italy/351544/2017/H1N1
MW220478	A/swine/Italy/349779/2017/H1N1
MW220479	A/swine/Italy/344226/2017/H1N1
MW220480	A/swine/Italy/334847/2017/H1N1
MW220481	A/swine/Italy/326226/2017/H1N1
MW220482	A/swine/Italy/323257/2017/H1N1
MW220483	A/swine/Italy/308892/2017/H1N1
MW220484	A/swine/Italy/290024/2017/H1N1
MW220485	A/swine/Italy/267012/2017/H1N1
MW220486	A/swine/Italy/23341/2017/H1N1
MW220487	A/swine/Italy/200837/2017/H1N1
MW220488	A/swine/Italy/196544/2017/H1N1
MW220489	A/swine/Italy/179808/2017/H1N1
MW220490	A/swine/Italy/174315/2017/H1N1
MW220491	A/swine/Italy/143190/2017/H1N1
MW220492	A/swine/Italy/124425/2017/H1N1
MW220493	A/swine/Italy/116741/2017/H1N1
MW220494	A/swine/Italy/112082/2017/H1N1
MW220495	A/swine/Italy/107012/2017/H1N1
MW220496	A/swine/Italy/101364/2017/H1N1
MW220631	A/swine/Italy/11643/2017/H1N1
MW220695	A/swine/Italy/23/2017/H1N1
MW220711	A/swine/Italy/24367/2017/H1N1
MW220767	A/swine/Italy/357504/2017/H1N1
MW220791	A/swine/Italy/44482/2017/H1N1
MW220815	A/swine/Italy/81220/2017/H1N1
MW220823	A/swine/Italy/86451/2017/H1N1
MW170905	A/swine/Italy/371405/2018/H1N1
MW170906	A/swine/Italy/90903/2018/H1N1
MW170907	A/swine/Italy/82829/2018/H1N1
MW170908	A/swine/Italy/75555/2018/H1N1
MW170909	A/swine/Italy/70101/2018/H1N1
MW170910	A/swine/Italy/61157/2018/H1N1
MW170911	A/swine/Italy/61145/2018/H1N1
MW170912	A/swine/Italy/58902/2018/H1N1
MW170913	A/swine/Italy/57897/2018/H1N1
MW170914	A/swine/Italy/410546/2018/H1N1
MW170915	A/swine/Italy/406597/2018/H1N1
MW170916	A/swine/Italy/406588/2018/H1N1
MW170917	A/swine/Italy/404229/2018/H1N1
MW170918	A/swine/Italy/384889/2018/H1N1
MW170919	A/swine/Italy/366609/2018/H1N1
MW170920	A/swine/Italy/366549/2018/H1N1
MW170921	A/swine/Italy/366456/2018/H1N1
MW170922	A/swine/Italy/353418/2018/H1N1
MW170923	A/swine/Italy/348542/2018/H1N1
MW170924	A/swine/Italy/343030/2018/H1N1
MW170925	A/swine/Italy/34288/2018/H1N1
MW170926	A/swine/Italy/331742/2018/H1N1
MW170927	A/swine/Italy/328966/2018/H1N1
MW170928	A/swine/Italy/321022/2018/H1N1
MW170929	A/swine/Italy/318091/2018/H1N1
MW170930	A/swine/Italy/317571/2018/H1N1
MW170931	A/swine/Italy/314825/2018/H1N1
MW170932	A/swine/Italy/313439/2018/H1N1
MW170933	A/swine/Italy/308740/2018/H1N1
MW170934	A/swine/Italy/297520/2018/H1N1
MW170935	A/swine/Italy/276137/2018/H1N1
MW170936	A/swine/Italy/273910/2018/H1N1
MW170937	A/swine/Italy/273623/2018/H1N1
MW170938	A/swine/Italy/273034/2018/H1N1
MW170939	A/swine/Italy/267654/2018/H1N1
MW170940	A/swine/Italy/259437/2018/H1N1
MW170941	A/swine/Italy/256843/2018/H1N1
MW170942	A/swine/Italy/252160/2018/H1N1
MW170943	A/swine/Italy/236808/2018/H1N1
MW170944	A/swine/Italy/236197/2018/H1N1
MW170945	A/swine/Italy/216576/2018/H1N1
MW170946	A/swine/Italy/215174/2018/H1N1
MW170947	A/swine/Italy/165548/2018/H1N1
MW170948	A/swine/Italy/157306/2018/H1N1
MW170949	A/swine/Italy/104881/2018/H1N1
MW170950	A/swine/Italy/101803/2018/H1N1
MW170951	A/swine/Italy/161887/2018/H1N1
MW170091	A/swine/Italy/432243/2019/H1N1
MW170092	A/swine/Italy/444914/2019/H1N1
MW170093	A/swine/Italy/428424/2019/H1N1
MW170094	A/swine/Italy/426372/2019/H1N1
MW170095	A/swine/Italy/396630/2019/H1N1
MW170096	A/swine/Italy/372968/2019/H1N1
MW170097	A/swine/Italy/371231/2019/H1N1
MW170098	A/swine/Italy/367671/2019/H1N1
MW170099	A/swine/Italy/363738/2019/H1N1
MW170100	A/swine/Italy/359045/2019/H1N1
MW170101	A/swine/Italy/332816/2019/H1N1
MW170102	A/swine/Italy/332188/2019/H1N1
MW170103	A/swine/Italy/324970/2019/H1N1
MW170104	A/swine/Italy/320530/2019/H1N1
MW170105	A/swine/Italy/317815/2019/H1N1
MW170106	A/swine/Italy/317814/2019/H1N1
MW170107	A/swine/Italy/236307/2019/H1N1
MW170108	A/swine/Italy/202284/2019/H1N1
MW170109	A/swine/Italy/89579/2019/H1N1
MW170110	A/swine/Italy/81938/2019/H1N1
MW170111	A/swine/Italy/76704/2019/H1N1
MW170112	A/swine/Italy/76625/2019/H1N1
MW170113	A/swine/Italy/64500/2019/H3N1
MW170114	A/swine/Italy/60023/2019/H1N1
MW170115	A/swine/Italy/53981/2019/H1N1
MW170116	A/swine/Italy/50693/2019/H1N1
MW170117	A/swine/Italy/50634/2019/H1N1
MW170118	A/swine/Italy/40277/2019/H1N1
MW170119	A/swine/Italy/39576-3/2019/H1N1
MW170120	A/swine/Italy/39576-2/2019/H1N1
MW170121	A/swine/Italy/38652/2019/H1N1
MW170122	A/swine/Italy/38193/2019/H1N1
MW170123	A/swine/Italy/3741/2019/H1N1
MW170124	A/swine/Italy/36589/2019/H1N1
MW170125	A/swine/Italy/34135/2019/H1N1
MW170126	A/swine/Italy/34051/2019/H1N1
MW170127	A/swine/Italy/31085/2019/H1N1
MW170128	A/swine/Italy/29086/2019/H1N1
MW170129	A/swine/Italy/265041/2019/H1N1
MW170130	A/swine/Italy/26034/2019/H1N1
MW170131	A/swine/Italy/251972/2019/H1N1
MW170132	A/swine/Italy/24047/2019/H1N1
MW170133	A/swine/Italy/198140/2019/H1N1
MW170134	A/swine/Italy/185838/2019/H1N1
MW170135	A/swine/Italy/181296/2019/H1N1
MW170136	A/swine/Italy/15878/2019/H1N1
MW170137	A/swine/Italy/115494/2019/H1N1
MW244236	A/swine/Italy/119396/2020/H1N1
MW244237	A/swine/Italy/120718/2020/H1N1
MW244238	A/swine/Italy/127069/2020/H1N1
MW244239	A/swine/Italy/141142-2020/H1N1
MW244240	A/swine/Italy/187080/2020/H1N1
MW244241	A/swine/Italy/31684/2020/H1N1
MW244242	A/swine/Italy/37481/2020/H1N1
MW244243	A/swine/Italy/58247/2020/H1N1
MW244244	A/swine/Italy/63033/2020/H1N1
MW244245	A/swine/Italy/69273/2020/H1N1
MW244246	A/swine/Italy/74920/2020/H1N1
MW244247	A/swine/Italy/75997/2020/H1N1
MW244248	A/swine/Italy/78247/2020/H1N1
MW244249	A/swine/Italy/78383/2020/H1N1
MW244250	A/swine/Italy/86554/2020/H1N1
MW244251	A/swine/Italy/94296/2020/H1N1
MW621522	A/swine/Italy/241572/2020/H1N1
MW621546	A/swine/Italy/265859/2020/H1N1
MW621584	A/swine/Italy/303027/2020/H1N1
MW621608	A/swine/Italy/314316/2020/H1N1
MW621623	A/swine/Italy/326417/2020/H1N1
MW621631	A/swine/Italy/326443/2020/H1N1
MW621639	A/swine/Italy/327872-36/2020/H1N1
MW621678	A/swine/Italy/347423/2020/H1N1
MW621702	A/swine/Italy/351722/2020/H1N1
MW621710	A/swine/Italy/352075/2020/H1N1
MW621718	A/swine/Italy/356019/2020/H1N1
MW621749	A/swine/Italy/376085/2020/H1N1
MW621757	A/swine/Italy/377432/2020/H1N1
MW621773	A/swine/Italy/384787/2020/H1N1
MW621781	A/swine/Italy/384788/2020/H1N1
MW621797	A/swine/Italy/397332/2020/H1N1
MW621805	A/swine/Italy/400317/2020/H1N1
MW621821	A/swine/Italy/400458/2020/H1N1
MW621837	A/swine/Italy/404590/2020/H1N1
MZ404281	A/swine/Italy/408134/2020/H1N1
MZ404278	A/swine/Italy/391086/2020/H1N1

## Sheet: N2_dataset
EU857293	A/Hong/Kong/CUHK4391/1997/H3N2
HQ658488	A/swine/Italy/59209/2009/H1N2
HQ660239	A/swine/Italy/70757/2009/H1N2
HQ660241	A/swine/Italy/81062/2009/H1N2
HQ660243	A/swine/Italy/81226/2009/H1N2
HQ660246	A/swine/Italy/191985/2009/H1N2
HQ709194	A/swine/Italy/274298/2009/H1N2
HQ709196	A/swine/Italy/289700/2009/H1N2
HQ709198	A/swine/Italy/320546/2009/H1N2
HQ709200	A/swine/Italy/321986/2009/H1N2
JN596917	A/swine/Italy/38272/2010/H1N2
JN596919	A/swine/Italy/60823/2010/H1N2
JN596921	A/swine/Italy/118616/2010/H1N2
JN596923	A/swine/Italy/149992/2010/H1N2
JN596925	A/swine/Italy/282964/2010/H1N2
JX569022	A/swine/Italy/227121/2010/H1N2
JX569023	A/swine/Italy/37110/2011/H1N2
JX569024	A/swine/Italy/41350/2011/H1N2
JX569027	A/swine/Italy/302247/2011/H1N2
KF305956	A/swine/Italy/310411/2009/H1N2
KF305957	A/swine/Italy/63580/2010/H1N2
KF305958	A/swine/Italy/76687/2010/H1N2
KF305959	A/swine/Italy/85218/2010/H1N2
KF305960	A/swine/Italy/166015/2010/H1N2
KF305961	A/swine/Italy/170177/2010/H1N2
KF305962	A/swine/Italy/195639/2010/H1N2
KF305963	A/swine/Italy/254261/2010/H1N2
KF305964	A/swine/Italy/16959/2011/H1N2
KF305965	A/swine/Italy/134110/2011/H1N2
KF305966	A/swine/Italy/186822/2011/H1N2
KF305967	A/swine/Italy/195399/2011/H1N2
KF305968	A/swine/Italy/274551/2011/H1N2
KF305969	A/swine/Italy/308725/2011/H1N2
KF305970	A/swine/Italy/315977/2011/H1N2
KF305972	A/swine/Italy/26654/2012/H1N2
KF305973	A/swine/Italy/107798/2012/H1N2
KR699838	A/swine/Italy/275736/2010/H1N2
KR700471	A/swine/Italy/55228/2012/H1N2
KR700524	A/swine/Italy/126216-1/2012/H1N2
KR700539	A/swine/Italy/16235/2013/H1N2
KR701385	A/swine/Italy/315079-2/2011/H3N2
KU322526	A/swine/Italy/229537/2011/H1N2
KU322558	A/swine/Italy/224721/2012/H1N2
KU322572	A/swine/Italy/337085/2012/H1N2
KU322600	A/swine/Italy/94921/2013/H3N2
KU322651	A/swine/Italy/198930-3/2013/H1N2
KU322705	A/swine/Italy/293841/2013/H1N2
KU322737	A/swine/Italy/340032/2013/H3N2
KU322745	A/swine/Italy/346150/2013/H1N2
KU322777	A/swine/Italy/23870/2014/H3N2
KU322785	A/swine/Italy/34333/2014/H1N2
KU322793	A/swine/Italy/36662-2/2014/H1N2
KU322825	A/swine/Italy/87434/2014/H1N2
KU322833	A/swine/Italy/91602/2014/H1N2
KU322857	A/swine/Italy/114922/2014/H1N2
KU322873	A/swine/Italy/125010-1/2014/H1N2
KU322928	A/swine/Italy/150383-1/2014/H1N2
KU322936	A/swine/Italy/165246/2014/H1N2
KU322944	A/swine/Italy/166277-2/2014/H1N2
KU322960	A/swine/Italy/238098/2014/H1N2
KU323047	A/swine/Italy/328356/2014/H1N2
KU323061	A/swine/Italy/334694-1/2014/H1N2
KU323079	A/swine/Italy/341031-3/2014/H3N2
KU323095	A/swine/Italy/352331/2014/H1N2
KY364098	A/swine/France/59-150357/2015/H3N2
MK075043	A/swine/Italy/39230/2017/H3N2
MK340343	A/swine/Werl/21305/2015/H1N2
MK363171	A/swine/Borken/21121/2015/H3N2
MK363179	A/swine/Guenne/21206/2015/H3N2
MK363187	A/swine/Borken/21229/2015/H3N2
MK363195	A/swine/Wielen/21300/2015/H3N2
MK943763	A/Sus/scrofa/France/62-160219/2016/H3N2
MT666430	A/swine/Denmark/2016/15727/1p1/2016/H1N2
MT666438	A/swine/Denmark/2014/10/241/2p1/2014/H1N2
MT666445	A/swine/Denmark/2013/10/103/2p1/2013/H1N2
MT666651	A/swine/Denmark/2018/16865/1/1p1/2018/H1N2
MT666770	A/swine/Denmark/2014/10/616/3p1/2014/H1N2
MT666778	A/swine/Denmark/2014/7191/2p1/2014/H1N2
MT666834	A/swine/Denmark/2015/04811/10p1/2015/H1N2
MT666898	A/swine/Denmark/2015/20566/1p1/2015/H1N2
MT667089	A/swine/Denmark/2015/10377/1p1/2015/H1N2
MT667097	A/swine/Denmark/2014/10/203/1p1/2014/H1N2
MT667105	A/swine/Denmark/2014/10/329/2p1/2014/H1N2
MT667145	A/swine/Denmark/2015/00798/2p1/2015/H1N2
MT864198	A/swine/Italy/284922/2009/2009/H1N2
MZ477533	A/swine/Italy/20-113978/14/2020/H1N2
MZ477570	A/swine/Italy/18-45794-40/2018/H1N2
MZ477619	A/swine/Italy/17-147155-16/2017/H1N2
MZ477620	A/swine/Italy/17-147155-17/2017/H1N2
MZ477640	A/swine/Italy/19-125153/19/2019/H1N2
MZ477641	A/swine/Italy/19-125153/7/2019/H1N2
MZ477654	A/swine/Italy/19-142834/2019/H1N2
MZ477655	A/swine/Italy/19-142834-30/2019/H1N2
MZ477668	A/swine/Italy/18-170704/2018/H1N2
MZ477683	A/swine/Italy/19-162065-4/2019/H1N2
MZ477723	A/swine/Italy/20-30224/4/2020/H1N2
MZ483992	A/swine/Italy/17-34594-3/2017/H1N2
MZ484006	A/swine/Italy/17-2895/2017/H1N2
MZ484012	A/swine/Italy/17-66778-1/2017/H1N2
MZ484019	A/swine/Italy/17-137733-46/2017/H1N2
MZ484026	A/swine/Italy/20-69081/12/2020/H1N2
MZ484037	A/swine/Italy/19-162921-14/2019/H1N2
MZ484043	A/swine/Italy/19-163539-16/2019/H1N2
MZ484048	A/swine/Italy/17-165437/2017/H1N2
MW220497	A/swine/Italy/95312/2017/H1N2
MW220498	A/swine/Italy/632/2017/H1N2
MW220499	A/swine/Italy/39230/2017/H3N2
MW220500	A/swine/Italy/37649/2017/H3N2
MW220501	A/swine/Italy/37450/2017/H1N2
MW220502	A/swine/Italy/366771/2017/H1N2
MW220503	A/swine/Italy/354072/2017/H1N2
MW220504	A/swine/Italy/330785/2017/H1N2
MW220505	A/swine/Italy/328533/2017/H1N2
MW220506	A/swine/Italy/325316/2017/H1N2
MW220507	A/swine/Italy/319217/2017/H1N2
MW220508	A/swine/Italy/319204/2017/H1N2
MW220509	A/swine/Italy/301275/2017/H1N2
MW220510	A/swine/Italy/280525/2017/H1N2
MW220511	A/swine/Italy/27719/2017/H1N2
MW220512	A/swine/Italy/198816/2017/H3N2
MW220513	A/swine/Italy/179819/2017/H3N2
MW220514	A/swine/Italy/179815/2017/H3N2
MW220515	A/swine/Italy/172622/2017/H1N2
MW220516	A/swine/Italy/161449/2017/H3N2
MW220517	A/swine/Italy/11275/2017/H1N2
MW220639	A/swine/Italy/134758/2017/H3N2
MW220647	A/swine/Italy/181051/2017/H1N2
MW220655	A/swine/Italy/1932/2017/H1N2
MW220663	A/swine/Italy/196010/2017/H1N2
MW220671	A/swine/Italy/214856/2017/H1N2
MW220679	A/swine/Italy/217407/2017/H1N2
MW220687	A/swine/Italy/228721/2017/H1N2
MW220703	A/swine/Italy/234480/2017/H1N2
MW220719	A/swine/Italy/24568/2017/H1N2
MW220727	A/swine/Italy/257769/2017/H3N2
MW220735	A/swine/Italy/280086/2017/H3N2
MW220743	A/swine/Italy/290807/2017/H1N2
MW220751	A/swine/Italy/302597/2017/H1N2
MW220759	A/swine/Italy/323027/2017/H3N2
MW220775	A/swine/Italy/363525/2017/H3N2
MW220783	A/swine/Italy/39106/2017/H3N2
MW220799	A/swine/Italy/70445/2017/H1N2
MW220807	A/swine/Italy/74357/2017/H1N2
MW220831	A/swine/Italy/89644/2017/H1N2
MW170386	A/swine/Italy/76982/2018/H1N2
MW170387	A/swine/Italy/63691/2018/H1N2
MW170952	A/swine/Italy/98256/2018/H1N2
MW170953	A/swine/Italy/87619/2018/H1N2
MW170954	A/swine/Italy/83983/2018/H1N2
MW170955	A/swine/Italy/82784/2018/H1N2
MW170956	A/swine/Italy/81485/2018/H3N2
MW170957	A/swine/Italy/81196/2018/H1N2
MW170958	A/swine/Italy/58269/2018/H1N2
MW170959	A/swine/Italy/47694/2018/H1N2
MW170960	A/swine/Italy/410927/2018/H1N2
MW170961	A/swine/Italy/407502/2018/H3N2
MW170962	A/swine/Italy/394030/2018/H1N2
MW170963	A/swine/Italy/389736/2018/H1N2
MW170964	A/swine/Italy/389633/2018/H1N2
MW170965	A/swine/Italy/386145/2018/H1N2
MW170966	A/swine/Italy/386135/2018/H1N2
MW170967	A/swine/Italy/382158/2018/H1N2
MW170968	A/swine/Italy/372062/2018/H1N2
MW170969	A/swine/Italy/370826/2018/H1N2
MW170970	A/swine/Italy/366605/2018/H1N2
MW170971	A/swine/Italy/366511/2018/H1N2
MW170972	A/swine/Italy/366402/2018/H1N2
MW170973	A/swine/Italy/351054/2018/H1N2
MW170974	A/swine/Italy/339060/2018/H1N2
MW170975	A/swine/Italy/335210/2018/H1N2
MW170976	A/swine/Italy/334383/2018/H1N2
MW170977	A/swine/Italy/333302/2018/H1N2
MW170978	A/swine/Italy/329173/2018/H1N2
MW170979	A/swine/Italy/326711/2018/H1N2
MW170980	A/swine/Italy/314232/2018/H1N2
MW170981	A/swine/Italy/299471/2018/H1N2
MW170982	A/swine/Italy/288477/2018/H1N2
MW170983	A/swine/Italy/282098/2018/H1N2
MW170984	A/swine/Italy/270892/2018/H1N2
MW170985	A/swine/Italy/262270/2018/H1N2
MW170986	A/swine/Italy/262253/2018/H3N2
MW170987	A/swine/Italy/257055/2018/H3N2
MW170988	A/swine/Italy/245199/2018/H1N2
MW170989	A/swine/Italy/22131/2018/H1N2
MW170990	A/swine/Italy/220402/2018/H1N2
MW170991	A/swine/Italy/210431/2018/H1N2
MW170992	A/swine/Italy/203689/2018/H3N2
MW170993	A/swine/Italy/171355/2018/H1N2
MW170994	A/swine/Italy/170610/2018/H1N2
MW170995	A/swine/Italy/169335/2018/H1N2
MW170996	A/swine/Italy/161708/2018/H1N2
MW170997	A/swine/Italy/147877/2018/H1N2
MW170998	A/swine/Italy/138079/2018/H1N2
MW170999	A/swine/Italy/134615/2018/H3N2
MW171000	A/swine/Italy/127010/2018/H1N2
MW171001	A/swine/Italy/117509/2018/H1N2
MW171002	A/swine/Italy/115584/2018/H1N2
MW171003	A/swine/Italy/111350/2018/H1N2
MW171004	A/swine/Italy/104730/2018/H1N2
MW171005	A/swine/Italy/102079/2018/H3N2
MW171006	A/swine/Italy/10041/2018/H1N2
MW171221	A/swine/Italy/328572/2018/H3N2
MW171229	A/swine/Italy/352246/2018/H3N2
MW171237	A/swine/Italy/366568/2018/H3N2
MW171245	A/swine/Italy/97220/2018/H3N2
MW170030	A/swine/Italy/49456/2019/H1N2
MW170031	A/swine/Italy/438757/2019/H1N2
MW170032	A/swine/Italy/419722/2019/H1N2
MW170033	A/swine/Italy/417841/2019/H1N2
MW170034	A/swine/Italy/406037/2019/H1N2
MW170035	A/swine/Italy/391175/2019/H1N2
MW170036	A/swine/Italy/385387/2019/H3N2
MW170037	A/swine/Italy/380550/2019/H3N2
MW170038	A/swine/Italy/379792/2019/H3N2
MW170039	A/swine/Italy/373197/2019/H1N2
MW170040	A/swine/Italy/373090/2019/H1N2
MW170041	A/swine/Italy/364184/2019/H1N2
MW170042	A/swine/Italy/362647/2019/H1N2
MW170043	A/swine/Italy/361735/2019/H1N2
MW170044	A/swine/Italy/353864/2019/H1N2
MW170045	A/swine/Italy/332196/2019/H1N2
MW170046	A/swine/Italy/312575/2019/H1N2
MW170047	A/swine/Italy/308467/2019/H3N2
MW170048	A/swine/Italy/286630/2019/H1N2
MW170049	A/swine/Italy/274944/2019/H3N2
MW170050	A/swine/Italy/236825/2019/H1N2
MW170051	A/swine/Italy/222905/2019/H1N2
MW170052	A/swine/Italy/14348/2019/H1N2
MW170053	A/swine/Italy/91355/2019/H3N2
MW170054	A/swine/Italy/8745/2019/H3N2
MW170055	A/swine/Italy/85767/2019/H1N2
MW170056	A/swine/Italy/83164/2019/H3N2
MW170057	A/swine/Italy/81721/2019/H3N2
MW170058	A/swine/Italy/65951/2019/H1N2
MW170059	A/swine/Italy/61705/2019/H3N2
MW170060	A/swine/Italy/60016/2019/H3N2
MW170061	A/swine/Italy/57984/2019/H1N2
MW170062	A/swine/Italy/57721/2019/H3N2
MW170063	A/swine/Italy/45510/2019/H1N2
MW170064	A/swine/Italy/361741/2019/H1N2
MW170065	A/swine/Italy/361695/2019/H1N2
MW170066	A/swine/Italy/35129/2019/H1N2
MW170067	A/swine/Italy/349026/2019/H1N2
MW170068	A/swine/Italy/31079/2019/H1N2
MW170069	A/swine/Italy/294170/2019/H1N2
MW170070	A/swine/Italy/280615/2019/H1N2
MW170071	A/swine/Italy/27220/2019/H1N2
MW170072	A/swine/Italy/248971/2019/H1N2
MW170073	A/swine/Italy/242975/2019/H3N2
MW170074	A/swine/Italy/226022/2019/H3N2
MW170075	A/swine/Italy/211295/2019/H3N2
MW170076	A/swine/Italy/202244/2019/H1N2
MW170077	A/swine/Italy/202268/2019/H1N2
MW170078	A/swine/Italy/181249/2019/H3N2
MW170079	A/swine/Italy/18087/2019/H3N2
MW170080	A/swine/Italy/161875/2019/H1N2
MW170081	A/swine/Italy/154035/2019/H1N2
MW170082	A/swine/Italy/147972/2019/H3N2
MW170083	A/swine/Italy/134212/2019/H1N2
MW170084	A/swine/Italy/128572/2019/H3N2
MW170085	A/swine/Italy/126300/2019/H1N2
MW170086	A/swine/Italy/124025/2019/H1N2
MW170087	A/swine/Italy/118860/2019/H1N2
MW170088	A/swine/Italy/115472/2019/H3N2
MW170089	A/swine/Italy/115269/2019/H3N2
MW170090	A/swine/Italy/102227/2019/H1N2
MW244252	A/swine/Italy/1034/2020/H3N2
MW244253	A/swine/Italy/124375/2020/H3N2
MW244254	A/swine/Italy/129711-7/2020/H1N2
MW244255	A/swine/Italy/145488/2020/H1N2
MW244256	A/swine/Italy/16130/2020/H3N2
MW244257	A/swine/Italy/18374/2020/H1N2
MW244258	A/swine/Italy/185280/2020/H1N2
MW244259	A/swine/Italy/28507/2020/H3N2
MW244260	A/swine/Italy/30190/2020/H1N2
MW244261	A/swine/Italy/37307/2020/H1N2
MW244262	A/swine/Italy/47471/2020/H1N2
MW244263	A/swine/Italy/53693/2020/H1N2
MW244264	A/swine/Italy/56910/2020/H3N2
MW244265	A/swine/Italy/64366/2020/H1N2
MW244266	A/swine/Italy/75697/2020/H3N2
MW244267	A/swine/Italy/85074/2020/H1N2
MW244268	A/swine/Italy/89304/2020/H1N2
MW244269	A/swine/Italy/97771/2020/H1N2
MW621506	A/swine/Italy/212158-2/2020/H1N2
MW621514	A/swine/Italy/217458-1/2020/H1N2
MW621530	A/swine/Italy/258481/2020/H1N2
MW621538	A/swine/Italy/259446/2020/H1N2
MW621560	A/swine/Italy/28507/2020/H3N2
MW621568	A/swine/Italy/294638/2020/H1N2
MW621576	A/swine/Italy/300976/2020/H1N2
MW621592	A/swine/Italy/308263/2020/H1N2
MW621600	A/swine/Italy/311691/2020/H1N2
MW621615	A/swine/Italy/319759/2020/H1N2
MW621647	A/swine/Italy/327872-86/2020/H1N2
MW621655	A/swine/Italy/332220/2020/H1N2
MW621670	A/swine/Italy/340406/2020/H1N2
MW621686	A/swine/Italy/351191/2020/H3N2
MW621694	A/swine/Italy/351300/2020/H1N2
MW621726	A/swine/Italy/365672/2020/H1N2
MW621741	A/swine/Italy/373297/2020/H1N2
MW621765	A/swine/Italy/381442/2020/H1N2
MW621789	A/swine/Italy/385724/2020/H1N2
MW621813	A/swine/Italy/400367/2020/H1N2
MW621829	A/swine/Italy/401685/2020/H3N2
MW621845	A/swine/Italy/445719/2019/H1N2
MW621852	A/swine/Italy/50941/2020/H1N2
